# Supplementary material for: Distinct roles for CKM–Mediator in controlling Polycomb-dependent chromosomal interactions and priming genes for induction
Source: Nat Struct Mol Biol. 2022 Oct 11;29(10):1000–10. doi: 10.1038/s41594-022-00840-5 (PMC9568430; doi:10.1038/s41594-022-00840-5)
Supplement: Supplementary file 3 — Number of reads, a list of antibodies and primers used [file 41594_2022_840_MOESM3_ESM.xlsx]

## Sheet: Number of reads
crosslinked ChIP-seq
Sample	total paired reads	mm10 uniquely mapped reads	hg19 uniquely mapped reads
Med1313lfl_RING1B_UNT_rep1	35992082	67042087	1579360
Med1313lfl_RING1B_UNT_rep2	25629198	36263707	1598357
Med1313lfl_RING1B_UNT_rep3	23587176	33896609	1463445
Med1313lfl_RING1B_TAM_rep1	28314661	39802122	1060281
Med1313lfl_RING1B_TAM_rep2	31759939	43973110	2235910
Med1313lfl_RING1B_TAM_rep3	33862275	46682349	1839746
Med1313lfl_PCGF2_UNT_rep1	45947372	52157599	1039193
Med1313lfl_PCGF2_UNT_rep2	29528614	42152947	1883914
Med1313lfl_PCGF2_UNT_rep3	27373868	39330609	1535437
Med1313lfl_PCGF2_TAM_rep1	30650539	42920671	1040237
Med1313lfl_PCGF2_TAM_rep2	30983450	43066209	2346442
Med1313lfl_PCGF2_TAM_rep3	30205833	41977862	1593351
Med1313Lfl_CBX7_UNT_rep1	43129840	59317037	2874569
Med1313Lfl_CBX7_UNT_rep2	38813195	53647163	2212193
Med1313Lfl_CBX7_UNT_rep3	50125195	67784881	2540129
Med1313Lfl_CBX7_TAM_rep1	43568370	58815251	2344238
Med1313Lfl_CBX7_TAM_rep2	53432831	70959926	1544176
Med1313Lfl_CBX7_TAM_rep3	36092716	48476280	1752820
Med1313lfl_CDK8_UNT_rep1	57855766	75409633	1762168
Med1313lfl_CDK8_UNT_rep2	40244651	55815218	1452972
Med1313lfl_CDK8_UNT_rep3	52682584	72795512	1554762
Med1313lfl_CDK8_TAM_rep1	34936915	48109089	1274534
Med1313lfl_CDK8_TAM_rep2	41927884	56800423	1297025
Med1313lfl_CDK8_TAM_rep3	41346114	55896744	1264559
Med1313lfl_Input_UNT1	3658642	5228846	114523
Med1313lfl_Input_UNT2	3147648	4357300	192972
Med1313lfl_Input_UNT3	3494303	4871910	205052
Med1313lfl_Input_TAM1	3729801	5137932	108843
Med1313lfl_Input_TAM2	4232579	5780069	278717
Med1313lfl_Input_TAM3	3604073	4924605	180582
Pcgf4-/-Pcgf2fl_CDK8_UNT_rep1	40982326	53128099	2690643
Pcgf4-/-Pcgf2fl_CDK8_TAM_rep1	33887245	46174484	2055515
Pcgf4-/-Pcgf2fl_CDK8_UNT_rep2	34647497	49266302	1846778
Pcgf4-/-Pcgf2fl_CDK8_TAM_rep2	39362966	55505982	1934818
Pcgf4-/-Pcgf2fl_CDK8_UNT_rep3	35825337	49494404	2496198
Pcgf4-/-Pcgf2fl_CDK8_TAM_rep3	40395280	52935394	2021606
Pcgf4-/-Pcgf2fl_Input_UNT_rep1	9500349	13015051	698706
Pcgf4-/-Pcgf2fl_Input_TAM_rep1	9944363	13956102	657087
Pcgf4-/-Pcgf2fl_Input_UNT_rep2	8253566	11785785	502439
Pcgf4-/-Pcgf2fl_Input_TAM_rep2	9053101	12409930	467827
Pcgf4-/-Pcgf2fl_Input_UNT_rep3	9526868	12761269	629228
Pcgf4-/-Pcgf2fl_Input_TAM_rep3	8712806	11774431	460996
Med1313lfl-Med14-T7_RA_UNT_CDK8_rep1	65975724	81647583	8142915
Med1313lfl-Med14-T7_RA_UNT_CDK8_rep2	36311663	49176910	3761536
Med1313lfl-Med14-T7_RA_UNT_CDK8_rep3	58834137	77513770	3187226
Med1313lfl-Med14-T7_ESC_UNT_Inp_rep1	3824992	5337909	107122
Med1313lfl-Med14-T7_ESC_TAM_Inp_rep1	3744185	5249841	114119
Med1313lfl-Med14-T7_ESC_UNT_Inp_rep2	3867247	5369447	182294
Med1313lfl-Med14-T7_ESC_TAM_Inp_rep2	3760432	5149493	206001
Med1313lfl-Med14-T7_ESC_UNT_Inp_rep3	4043114	5645690	191392
Med1313lfl-Med14-T7_ESC_TAM_Inp_rep3	13676841	18981163	557593
Med1313lfl-Med14-T7_RA_UNT_Inp_rep1	3173039	4266759	316721
Med1313lfl-Med14-T7_RA_TAM_Inp_rep1	2859614	4003061	179301
Med1313lfl-Med14-T7_RA_UNT_Inp_rep2	2504357	3478778	178131
Med1313lfl-Med14-T7_RA_TAM_Inp_rep2	3151619	4397756	114143
Med1313lfl-Med14-T7_RA_UNT_Inp_rep3	4913525	6616250	274403
Med1313lfl-Med14-T7_RA_TAM_Inp_rep3	3114866	4349917	157318
Med1313lfl-Med14-T7_ESC_UNT_MED14-T7_rep1	36083719	49341318
Med1313lfl-Med14-T7_ESC_TAM_MED14-T7_rep1	38773349	51129517
Med1313lfl-Med14-T7_ESC_UNT_MED14-T7_rep2	29231014	39002934
Med1313lfl-Med14-T7_ESC_TAM_MED14-T7_rep2	47425828	60325137
Med1313lfl-Med14-T7_ESC_UNT_MED14-T7_rep3	39910215	52026602
Med1313lfl-Med14-T7_ESC_TAM_MED14-T7_rep3	41767252	55809155
Med1313lfl-Med14-T7_RA_UNT_MED14-T7_rep1	36759069	45476205
Med1313lfl-Med14-T7_RA_TAM_MED14-T7_rep1	40410396	42239081
Med1313lfl-Med14-T7_RA_UNT_MED14-T7_rep2	27100800	35215700
Med1313lfl-Med14-T7_RA_TAM_MED14-T7_rep2	23602131	29053310
Med1313lfl-Med14-T7_RA_UNT_MED14-T7_rep3	29950087	40531581
Med1313lfl-Med14-T7_RA_TAM_MED14-T7_rep3	47472358	52665315
Native ChIP-seq
Sample	total paired reads	mm10 uniquely mapped reads	dm6 uniquely mapped reads
Med1313lfl_H3K27me3_UNT_rep1	41610148	61760488	1242303
Med1313lfl_H3K27me3_UNT_rep2	44074417	65713285	1256650
Med1313lfl_H3K27me3_UNT_rep3	43053381	64108243	1429209
Med1313lfl_H3K27me3_TAM_rep1	51375502	75199832	1761190
Med1313lfl_H3K27me3_TAM_rep2	47078879	69174491	1783630
Med1313lfl_H3K27me3_TAM_rep3	47550777	69934300	2280743
Med1313lfl_NativeChIP_UNT_Input_rep1	3695230	5322562	132137
Med1313lfl_NativeChIP_UNT_Input_rep2	3754246	5477110	131675
Med1313lfl_NativeChIP_UNT_Input_rep3	3854404	5614457	144428
Med1313lfl_NativeChIP_TAM_Input_rep1	3667901	5314603	132257
Med1313lfl_NativeChIP_TAM_Input_rep2	3227286	4657146	123220
Med1313lfl_NativeChIP_TAM_Input_rep3	2244033	3239948	106958
calibrated nuclear RNA-seq
Sample	total paired reads	mm10 uniquely mapped reads	dm6 uniquely mapped reads
Pcgf4-/-Pcgf2fl_nucRNASeq_ESC_UNT_rep1	28544495	15497274	1788466
Pcgf4-/-Pcgf2fl_nucRNASeq_ESC_TAM_rep1	26273548	14951330	1766000
Pcgf4-/-Pcgf2fl_nucRNASeq_ESC_UNT_rep2	27471388	13992920	1120782
Pcgf4-/-Pcgf2fl_nucRNASeq_ESC_TAM_rep2	29925484	18334385	1421876
Pcgf4-/-Pcgf2fl_nucRNASeq_ESC_UNT_rep3	27971224	15323133	1671032
Pcgf4-/-Pcgf2fl_nucRNASeq_ESC_TAM_rep3	21765894	11575010	1301192
Pcgf4-/-Pcgf2fl_nucRNASeq_ESC_UNT_rep4	23252594	13269752	1326053
Pcgf4-/-Pcgf2fl_nucRNASeq_ESC_TAM_rep4	29017949	16680640	1251646
Pcgf4-/-Pcgf2fl_nucRNASeq_48hRA_UNT_rep1	19790973	10819391	775150
Pcgf4-/-Pcgf2fl_nucRNASeq_48hRA_TAM_rep1	19806812	12704609	1094726
Pcgf4-/-Pcgf2fl_nucRNASeq_48hRA_UNT_rep2	21146794	12316525	1489070
Pcgf4-/-Pcgf2fl_nucRNASeq_48hRA_TAM_rep2	24109878	15300896	1871097
Pcgf4-/-Pcgf2fl_nucRNASeq_48hRA_UNT_rep3	22969144	13724264	1613054
Pcgf4-/-Pcgf2fl_nucRNASeq_48hRA_TAM_rep3	17907934	10475981	847331
Pcgf4-/-Pcgf2fl_nucRNASeq_48hRA_UNT_rep4	24443437	16880379	1265110
Pcgf4-/-Pcgf2fl_nucRNASeq_48hRA_TAM_rep4	21128365	14303540	1150718
Med1313lfl_nucRNASeq_ESC_UNT_B1	34553083	22298775	1286071
Med1313lfl_nucRNASeq_ESC_TAM_B1	35679535	22752989	984952
Med1313lfl_nucRNASeq_ESC_UNT_B2	29812074	20624923	731882
Med1313lfl_nucRNASeq_ESC_TAM_B2	40424845	23960440	1469902
Med1313lfl_nucRNASeq_ESC_UNT_B3	31002867	20299141	852177
Med1313lfl_nucRNASeq_ESC_TAM_B3	30767685	20155610	722544
Med1313lfl_nucRNASeq_ESC_UNT_B4	35558048	22521767	577415
Med1313lfl_nucRNASeq_ESC_TAM_B4	33779122	17795498	917842
Med1313lfl_nucRNASeq_48hRA_UNT_B1	30541463	19418634	1486780
Med1313lfl_nucRNASeq_48hRA_TAM_B1	26520151	20115540	908548
Med1313lfl_nucRNASeq_48hRA_UNT_B2	30417099	19767474	1098857
Med1313lfl_nucRNASeq_48hRA_TAM_B2	30722087	20251683	1422776
Med1313lfl_nucRNASeq_48hRA_UNT_B3	36554597	25597653	1255731
Med1313lfl_nucRNASeq_48hRA_TAM_B3	27467764	15307725	732354
Med1313lfl_nucRNASeq_48hRA_UNT_B4	28110582	16416420	1284604
Med1313lfl_nucRNASeq_48hRA_TAM_B4	28614233	21568317	1401049
Capture-C
Sample	Total read pairs	Unique read pairs
Set1
Med1313lfl_TAM_rep2	37029139	9745266
Med1313lfl_TAM_rep3	29627721	7650831
Med1313lfl_TAM_rep4	34999155	8564183
Med1313lfl_UNT_rep2	37039512	9330360
Med1313lfl_UNT_rep3	35050179	9146729
Med1313lfl_UNT_rep4	31136001	7322072
Pcgf4-/-Pcgf2fl_TAM_rep1	39213959	7437937
Pcgf4-/-Pcgf2fl_TAM_rep3	34655886	6927458
Pcgf4-/-Pcgf2fl_TAM_rep4	25091354	4270669
Pcgf4-/-Pcgf2fl_UNT_rep1	33608929	6898954
Pcgf4-/-Pcgf2fl_UNT_rep3	29365585	5891877
Pcgf4-/-Pcgf2fl_UNT_rep4	35109919	5389165
Set2
Pcgf4-/-Pcgf2fl-UNT-rep1	13936346	1158118
Pcgf4-/-Pcgf2fl-UNT-rep3	13360244	1077404
Pcgf4-/-Pcgf2fl-TAM-rep1	16660313	1285877
Pcgf4-/-Pcgf2fl-TAM_rep3	14257831	1201317
Med1313lfl-UNT-rep2	11141544	1437741
Med1313l-UNT-rep4	8966508	1068654
Med1313l-TAM-rep2	10790109	1461373
Med1313l-TAM-rep4	10532907	1311527
GFP-TetR-rep1	16751923	1789031
MEL18-TetR-rep1	13364241	1508372
CDK8-TetR-rep1	8851029	906887
GFP-TetR_rep2	15073565	1550084
MEL18-TetR-rep2	10150803	1083473
CDK8-TetR-rep2	6395757	711442
GFP-TetR-rep3	15901810	1764178
MEL18-TetR-rep3	15928865	1781377
CDK8-TetR_rep3	15460955	1670136

## Sheet: Antibodies
Antibody	Source	Identifier	Lot number	Application	WB dilution / ChIP amount
Rabbit polyclonal anti-CDK8	Bethyl laboratories	Cat# A302-500A	2	ChIP-seq	2.5ul
Rabbit monoclonal anti-RING1B (D22F2)	Cell Signaling Technology	Cat# 5694	3	Western and ChIP-seq	1:2000 / 3 μl
Rabbit polyclonal anti-PCGF2 (Mel-18 H-115)	Santa Cruz	Cat# sc-10744	D0903	Western and ChIP-seq	1:1000
Rabbit polyclonal anti-CBX7	abcam	Cat# ab21873	GR3210651-1	ChIP-seq	4 μL
Rabbit polyclonal anti-H3K27me3	In house (Rose et al., 2016)	n/a	n/a	ChIP-seq	5 μL
Rabbit monoclonal anti-T7-Tag (D9E1X)	Cell Signaling Technology	Cat# 13246	1	Western and ChIP-seq	1:1000/3ul
Rabbit polycolonal anti-MED12	Bethyl laboratories	Cat# A300-774A	2	Western and ChIP	1:1000/3ul
Rabbit polycolonal anti-MED1	Bethyl laboratories	Cat# A300-793A	9	Western and ChIP	1:1000/3ul
Rabbit polycolonal anti-CCNC	Bethyl laboratories	Cat# A301-989A	2	Western and ChIP	1:1000/3ul
Rabbit monoclonal anti-CDK8	Abcam	Cat# ab229192	GR32425941	Western	1:1000
Rabbit polycolonal anti-MED13	Bethyl laboratories	Cat# A302-420A	2	Western	1:1000
Rabbit polycolonal anti-MED13L	Genetex	Cat# GTX129674	41598	Western	1:500
Rabbit polycolonal anti-CCNC	Bethyl laboratories	Cat# A301-989A	2	Western and ChIP	1:1000/3ul
Rabbit polyclonal anti-MED15	Bethyl laboratories	Cat# A302-422A	1	Western	1:1000
Rabbit polyclonal anti-MED14 (CRSP2/DRIP150)	Bethyl laboratories	Cat# A301-044A	1	Western	1:1000
rabbit polyclonal anti-MED23 (CRISP3)	Bethyl laboratories	Cat# A300-425A	1	Western	1:1000
rabbit polyclonal anti-MED17 (TRAP80, C1C3)	Genetex	Cat# GTX115241	1	Western	1:1000
Rabbit monoclonal anti-SUZ12	Cell Signaling Technology	Cat# 3737	8	Western	1:2000
Rabbit polyclonal anti-CBX7	Millipore	Cat# 07-981	2989489	Western	1:1000
Mouse monoclonal anti-Flag	Sigma	Cat# F1804	016M6201	Western	1:2000
Rabbit monoclonal anti-FS2	in house (Farcas et al., 2012)	n/a	n/a	ChIP	5 μL
Mouse monoclonal anti-TBP	Abcam	Cat# ab818		Western	1:3000
Rabbit monoclonal anti-HDAC1	Abcam	Cat# ab109411		Western	1:2000
IRDye 800CW Goat anti-Mouse IgG	LI-COR	Cat# 926-32210		Western	1:15000
IRDye 800CW Goat anti-Rabbit IgG	LI-COR	Cat# 926-32211		Western	1:15000
IRDye 680RD Goat anti-Mouse IgG	LI-COR	Cat# 926-68070		Western	1:15000
IRDye 680RD Goat anti-Rabbit IgG	LI-COR	Cat# 926-68071		Western	1:15000

## Sheet: ChIPprimers
TetO	Tgtgggcaggtcacaagtta	atctcatccccaatgctgtc
30kb	gccgaaggcttagtcttgaa	aatggctgaaaccagagcag
Hoxb8	TGCGCCCCAATTATTATGAC	GAACTCCTGGATTTGCGAAG
Hoxa4	CTGAGAAGTTGGGGCCTGTT	CTGGTTGGACTGGAGATCGG
Hoxa7	ACACCCCCAGATTTACACCA	CTGTGAGGGCTGCTGAGATT
Nr2f1	ATGACTTGACAGGGAGACGC	CTCCTCCCACACACTCCCTA
Sox9	CTTCTGTGGGAGCGACAACT	AGGAGGAGGGAGGGAAAACA
Foxa2	CGTGAGCGGCTGGTGATATA	CCTGGCTTCCTCTCACCTAAG
Bmp7	CGAGCCAGCAAGACTTATCC	CTGTGGTCCACCTTTCCATT
gene desert	TGTGCTGTCAAGCTGCTAGG	GCCACAGCATACCCAAAGTT

## Sheet: CaptureC probes
probe_type	location_in_mm10	description_and_cpatured_site	probe_sequence
capture probe for CapC13_MediatorPolycomb_createInteraction	chr8:14095680-14095750	used for CapC13 (MediatorPolycomb_createInteraction) to capture the promoter of Dlgap2 with a polycomb domain	GATCCGCTGTGCGCGGGCTCCCGGGCCGTGAGCGCCATGCGACCTCTGGGCCAGGCTTGCCATTGGCAGC
capture probe for CapC13_MediatorPolycomb_createInteraction	chr8:14095930-14096000	used for CapC13 (MediatorPolycomb_createInteraction) to capture the promoter of Dlgap2 with a polycomb domain	TGGCGCTGGCGGTGGCGGTGGTGGAGGCGATAAGCGGTAGCGGCAGCGGGGGACAGACAGACTGCGGATC
capture probe for CapC13_MediatorPolycomb_createInteraction	chr8:13494085-13494155	used for CapC13 (MediatorPolycomb_createInteraction) to capture the promoter of Gas6 with a polycomb domain	GATCGTAATGCCTGTGTGTCTGGGATGCTCCGGGTCCGTGATGCCTAGAGCTCAGAGGTCCGGGGACAGG
capture probe for CapC13_MediatorPolycomb_createInteraction	chr8:13495705-13495775	used for CapC13 (MediatorPolycomb_createInteraction) to capture the promoter of Gas6 with a polycomb domain	TCTATGGTGTGGTCGTGACTCAGACAACCAGGACCCAGCACCACCTCAGCTCGATGGAGTTATCCAGATC
capture probe for CapC13_MediatorPolycomb_createInteraction	chr8:15027730-15027800	used for CapC13 (MediatorPolycomb_createInteraction) to capture the promoter of Kbtbd11_cgi with a polycomb domain	GATCCCCCTTCCCGACACGAGCACGCGCGTCCCGTGGAACTCGAGTCTTTGGACGAGCTTGGGGAGCCCG
capture probe for CapC13_MediatorPolycomb_createInteraction	chr8:15028197-15028267	used for CapC13 (MediatorPolycomb_createInteraction) to capture the promoter of Kbtbd11_cgi with a polycomb domain	AGCGACCACTACCTGGAGGTGCTGCGCGAGCCCGCCGTATTCGGCCGCCTGTCCGGTGCAGAACGCGATC
capture probe for CapC13_MediatorPolycomb_createInteraction	chr8:15010758-15010828	used for CapC13 (MediatorPolycomb_createInteraction) to capture the promoter of Kbtbd11 with a polycomb domain	GATCGCTTCTTACAGATGCTCAGCGGGACCCAGGATGTAATGCTGGAGGTCAAACAGCCAAGAGCGCCCT
capture probe for CapC13_MediatorPolycomb_createInteraction	chr8:15011012-15011082	used for CapC13 (MediatorPolycomb_createInteraction) to capture the promoter of Kbtbd11 with a polycomb domain	CTGGAATGGGTTAAGTGCGGAGGCGCAGGAGCTGTTGCGGGCAGGCGCCGGGCACCGCGCACACTAGATC
capture probe for CapC13_MediatorPolycomb_createInteraction	chr8:13677400-13677470	used for CapC13 (MediatorPolycomb_createInteraction) to capture the promoter of Rasa3 with a polycomb domain	GATCCTCACGCTCTGGAAGACCCGCAGTCCCTCTTCCTCCACCGCCATGCTGCTTGTCGACCTCGCCAAC
capture probe for CapC13_MediatorPolycomb_createInteraction	chr8:13677597-13677667	used for CapC13 (MediatorPolycomb_createInteraction) to capture the promoter of Rasa3 with a polycomb domain	CCTCGCGCCCTTCCATTGGCAGAGCTCGGGGGCGGGGCTGCGGGCGCCTTCCTTCGCCAGAGCCCCGATC
capture probe for CapC13_MediatorPolycomb_createInteraction	chr8:12395066-12395136	used for CapC13 (MediatorPolycomb_createInteraction) to capture the promoter of Sox1 with a polycomb domain	GATCTCCCCCGCACCGCTGTTATTCTGCACTCCCGGCTGAGCTGAGTGCAAAGTGAGGCCTCTATCTCCA
capture probe for CapC13_MediatorPolycomb_createInteraction	chr8:12395713-12395783	used for CapC13 (MediatorPolycomb_createInteraction) to capture the promoter of Sox1 with a polycomb domain	TCTCTGGCTCTCTGCTCGCGTTGGCACTCCCACTGCTGTCCCTAACCCCCTCCCTGGCTGCACCGCGATC
capture probe for CapC13_MediatorPolycomb_createInteraction	chrRP11:73600-73670	used for CapC13 (MediatorPolycomb_createInteraction) to capture the TetO	GATCCTTTCAGAGTTCTGGGGGCAGGGGGAGCAGTCTTAGGACCTTGGGTAGAACCAGGTGCCAAGAAGC
capture probe for CapC13_MediatorPolycomb_createInteraction	chrRP11:74189-74259	used for CapC13 (MediatorPolycomb_createInteraction) to capture the TetO	TAGAGAAGACCAAATCTCCTGGGTAAGAGTCCCTATCAGTGATAGAGAAGCTGATTGGGTGGACAGGATC
capture probe for CapC13_MediatorPolycomb_createInteraction	chrRP11:74255-74325	used for CapC13 (MediatorPolycomb_createInteraction) to capture the TetO	GATCATAGTTCTCTGTGTCCCTTCTGGTTTTCCTACTGTTTCTTTGAACTGAGAGATGACTGACTGATAT
capture probe for CapC13_MediatorPolycomb_createInteraction	chrRP11:74265-74335	used for CapC13 (MediatorPolycomb_createInteraction) to capture the TetO	CTCTGTGTCCCTTCTGGTTTTCCTACTGTTTCTTTGAACTGAGAGATGACTGACTGATATGGGTGAGATC
capture probe for CapC11_MediatorPolycomb	10:83722555-83722625_1500009L16Rik	used for CapC11 (PolycombMediator)to capture the promoter of 1500009L16Rik , which is constitutively_active	GATCTGAATATCAATTAGTCTGTCGACCTTAGCCTTATCAGACGTACACCCAGGATACTCAGAGCAGGTG
capture probe for CapC11_MediatorPolycomb	10:83723948-83724018_1500009L16Rik	used for CapC11 (PolycombMediator)to capture the promoter of 1500009L16Rik , which is constitutively_active	AAGTCCTTAAGGCTTGGCAGTTATTTTTGTGATTGATTGAAGCACTCAGGTTTGAACTCAGGGTCTGATC
capture probe for CapC11_MediatorPolycomb	4:32950411-32950481_Ankrd6	used for CapC11 (PolycombMediator)to capture the promoter of Ankrd6 , which is constitutively_active	GATCCCCCTTCTCTCCAGCTCCCCAAATCTACAGGAAGCGATACATTTCAATGCCCTAGGCAAGTAAGAG
capture probe for CapC11_MediatorPolycomb	4:32950898-32950968_Ankrd6	used for CapC11 (PolycombMediator)to capture the promoter of Ankrd6 , which is constitutively_active	GGCCACGCCCCACCCGGCTGTCCGCAGGGCTACAGCGCCCCGCAGCGGCCGCTGGTCATTGCACACGATC
capture probe for CapC11_MediatorPolycomb	6:43265042-43265112_Arhgef5	used for CapC11 (PolycombMediator)to capture the promoter of Arhgef5 , which is constitutively_active	GATCTTAAAATGAACTCTGGAACATGGTGGCAAACAGAGGCTATCTACAGAAAAGACATAAGAATGTTTC
capture probe for CapC11_MediatorPolycomb	6:43266224-43266294_Arhgef5	used for CapC11 (PolycombMediator)to capture the promoter of Arhgef5 , which is constitutively_active	TATGTGTGAATCTATGTACACACCTCTCTCTCCGCTGTTAACTAAGGCTCTGAAATCTGAATCAGGGATC
capture probe for CapC11_MediatorPolycomb	13:54574900-54574970_Arl10	used for CapC11 (PolycombMediator)to capture the promoter of Arl10 , which is constitutively_active	GATCCATCCTGGACCGAACCCCTACTCGGAAAGCCCATCCCACCCTAGTGCCCCTTCCCCACCGCAATAC
capture probe for CapC11_MediatorPolycomb	13:54575368-54575438_Arl10	used for CapC11 (PolycombMediator)to capture the promoter of Arl10 , which is constitutively_active	AGCCCCGTGGGCGCGGTAGGAGCCAGCCAGGCGACAGTGCAGTAAGCGCAGTGGCGCCGCCCCGGGGATC
capture probe for CapC11_MediatorPolycomb	8:22185354-22185424_Ckap2	used for CapC11 (PolycombMediator)to capture the promoter of Ckap2 , which is constitutively_active	GATCTGATACCAGTCGCCAAATTCTGACCAACTTACATAAGTTTTCCACATTCTTGCTGCAGACCATTCA
capture probe for CapC11_MediatorPolycomb	8:22186067-22186137_Ckap2	used for CapC11 (PolycombMediator)to capture the promoter of Ckap2 , which is constitutively_active	TGTCAAATGCTGGTGCGCTCCTTAGGGATAAGGCTCATTGCTTTCCCTGAGGACAAGTTCCCGAATGATC
capture probe for CapC11_MediatorPolycomb	16:11910057-11910127_Cpped1	used for CapC11 (PolycombMediator)to capture the promoter of Cpped1 , which is constitutively_active	TACACTGGACTACAACCCTCACACTTGGTAGCAATCCAGATTTCGAGGTGGAAAATGTTAAATTCAGATC
capture probe for CapC11_MediatorPolycomb	16:11909535-11909605_Cpped1	used for CapC11 (PolycombMediator)to capture the promoter of Cpped1 , which is constitutively_active	GATCCAACTTTCACTGGAACAGACTGGGGGTTGAGGCTTTGAGGCCTGGAGTTGTCTTATGTAACACGCA
capture probe for CapC11_MediatorPolycomb	1:165763610-165763680_Creg1	used for CapC11 (PolycombMediator)to capture the promoter of Creg1 , which is constitutively_active	GATCACAGGACACGGTGAACAGACCATATGCTTCTGGAAACTGGGTTGCACTGGAGCCACGCCCCCTCTT
capture probe for CapC11_MediatorPolycomb	1:165764392-165764462_Creg1	used for CapC11 (PolycombMediator)to capture the promoter of Creg1 , which is constitutively_active	CTTCACACCCTTCAGATAGTCAGGCGTCCTCTTTAGGCGCTGTCTCTGCATAAACTGCACTCTTGTGATC
capture probe for CapC11_MediatorPolycomb	4:56865022-56865092_Ctnnal1	used for CapC11 (PolycombMediator)to capture the promoter of Ctnnal1 , which is constitutively_active	GATCTCCAGTCCCGAGTCGAAGGTGAAGCCAGCCGCGTTGGAGGAGTGGACAGCTCCCGCACCGCCACCG
capture probe for CapC11_MediatorPolycomb	4:56865336-56865406_Ctnnal1	used for CapC11 (PolycombMediator)to capture the promoter of Ctnnal1 , which is constitutively_active	AGCACCCTAGCCGAGCCCCCTCTACGTCCCGCCCACTGACCCATAGTCTGGCGCGTAGCAGTCCAGGATC
capture probe for CapC11_MediatorPolycomb	11:120795247-120795317_Dus1l	used for CapC11 (PolycombMediator)to capture the promoter of Dus1l , which is constitutively_active	GATCAAGGTGACACTGGTGCTACACTCCTCACGTCCTCCAAGCTGCCCCTTCACCGGGACTCTGGCTAGT
capture probe for CapC11_MediatorPolycomb	11:120795991-120796061_Dus1l	used for CapC11 (PolycombMediator)to capture the promoter of Dus1l , which is constitutively_active	ATGAACAGGTCTGTGGGACCTGCACAGCTGAGACCACCCGGCTGCACGAGGCCTGACGCCGCCTCGGATC
capture probe for CapC11_MediatorPolycomb	9:118478059-118478129_Eomes	used for CapC11 (PolycombMediator)to capture the promoter of Eomes , which is constitutively_active	GATCCAATTAATAAATACTTAATTGAATTAGTGTCACCTCTAACAGCCAATAGCAAAGTCCCCTAGCCAT
capture probe for CapC11_MediatorPolycomb	9:118479459-118479529_Eomes	used for CapC11 (PolycombMediator)to capture the promoter of Eomes , which is constitutively_active	CCGCGCCCACGTCTACCTGTGCAACCGGCCCCTATGGCTCAAATTCCACCGGCACCAAACTGAGATGATC
capture probe for CapC11_MediatorPolycomb	1:44146534-44146604_Ercc5	used for CapC11 (PolycombMediator)to capture the promoter of Ercc5 , which is constitutively_active	GATCTGAACTATCATCTGCATGACCTCTACTCCAAATATTTTCCACAGGATGCAAAATGTCCTGGGGAGC
capture probe for CapC11_MediatorPolycomb	1:44149246-44149316_Ercc5	used for CapC11 (PolycombMediator)to capture the promoter of Ercc5 , which is constitutively_active	ATGGCTGTGTTCCATTTGGGGTGTGAAGTTATGTTTATGAGGTTATTAAGCTCTTCTGAAATAATGGATC
capture probe for CapC11_MediatorPolycomb	11:120823871-120823941_Fasn	used for CapC11 (PolycombMediator)to capture the promoter of Fasn , which is constitutively_active	GATCGCGGAGCTCAGCCCGGTGGCTGGCTGTCGGAGGGGCGCGGCGGCGCTTTTGTGAGCGCAGGGGTGC
capture probe for CapC11_MediatorPolycomb	11:120824486-120824556_Fasn	used for CapC11 (PolycombMediator)to capture the promoter of Fasn , which is constitutively_active	CTGCACTGAGGAGGACACCAGGGCCACGCGGGGGGACAGGTCCGTGTCGCTGCGATTCCACGCCGCGATC
capture probe for CapC11_MediatorPolycomb	8:41416752-41416822_Frg1	used for CapC11 (PolycombMediator)to capture the promoter of Frg1 , which is constitutively_active	GATCCCCGGCCACGCAGCGTCAGCTAAGAAGTGTCGGGGAGGCTGTCCACGCAGGTCTGAGTGTCCTGGG
capture probe for CapC11_MediatorPolycomb	8:41417253-41417323_Frg1	used for CapC11 (PolycombMediator)to capture the promoter of Frg1 , which is constitutively_active	CCAACAGTTTCCTGCTGCCGAGGTTGTAAAGACCATACCTGGATTGGATGAGCCAGATGTTGAAAGGATC
capture probe for CapC11_MediatorPolycomb	10:80929512-80929582_Gadd45b	used for CapC11 (PolycombMediator)to capture the promoter of Gadd45b , which is constitutively_active	GATCCCACCGTCCTCAAACTTACCAAACGTTTACTGTATACCCTAGACGTTATTTAAACACTCTCCAACT
capture probe for CapC11_MediatorPolycomb	10:80930210-80930280_Gadd45b	used for CapC11 (PolycombMediator)to capture the promoter of Gadd45b , which is constitutively_active	TCTGGTCGCACGGGAAGGTTTTTTTGCCTCTTGGGTTCGTATCTGGACTTGTACTTTGCTCTTGGGGATC
capture probe for CapC11_MediatorPolycomb	9:40801194-40801264_Hspa8	used for CapC11 (PolycombMediator)to capture the promoter of Hspa8 , which is constitutively_active	GATCGGCAGCGGGATGGGGCGGCACCCTTCTGGAAGGTTCTAAGACAGGGTATAAGAGAGAGGGAAGCGG
capture probe for CapC11_MediatorPolycomb	9:40801398-40801468_Hspa8	used for CapC11 (PolycombMediator)to capture the promoter of Hspa8 , which is constitutively_active	CCCGGGGAGTCTCTTAGGCGGCGGCTGCAGCTCAGGCCGTCACCACCAGGGACAGAGACTGCAGCAGATC
capture probe for CapC11_MediatorPolycomb	8:73352269-73352339_Large	used for CapC11 (PolycombMediator)to capture the promoter of Large , which is constitutively_active	GATCCTGGGGACACTAGAGATTGGGGTCTTCCACCTCCTGCTTTTCCGGGACTCAAAGCCAAGTCAGAAA
capture probe for CapC11_MediatorPolycomb	8:73352494-73352564_Large	used for CapC11 (PolycombMediator)to capture the promoter of Large , which is constitutively_active	ACACTCCGAAAGAGCTGAACCGCGTGGTGCCACTGACGCCTACTAAGTGCAGTGGGTCCTGGTGGAGATC
capture probe for CapC11_MediatorPolycomb	10:120227027-120227097_Llph	used for CapC11 (PolycombMediator)to capture the promoter of Llph , which is constitutively_active	GATCCCGGCATGCTGTGCGCTGGCCCCTGAACGGAAGCCGGAAGCGCCTGTACTTCCGGTTGGCGTCCCA
capture probe for CapC11_MediatorPolycomb	10:120227285-120227355_Llph	used for CapC11 (PolycombMediator)to capture the promoter of Llph , which is constitutively_active	ACCTCACCCAGCCACCCCACGGTTCTCGTGACCTGTACGGTGTGCAGCAGAGCGGTGGCCCCGGGGGATC
capture probe for CapC11_MediatorPolycomb	10:80386746-80386816_Mex3d	used for CapC11 (PolycombMediator)to capture the promoter of Mex3d , which is constitutively_active	GATCACGTTCAACTGCTCAGCCAGCAGCGTCGAGGGACCCAGGGCAGCCGGGTGTGGCGCGAAGCTGGCG
capture probe for CapC11_MediatorPolycomb	10:80387945-80388015_Mex3d	used for CapC11 (PolycombMediator)to capture the promoter of Mex3d , which is constitutively_active	CATCACCCCTGGCTTCCCCGGCCTCCTCCCAGTGCCCGCCAGGGGACCTTCGGGACCTCTATCAGGGATC
capture probe for CapC11_MediatorPolycomb	15:76380424-76380494_Mroh1	used for CapC11 (PolycombMediator)to capture the promoter of Mroh1 , which is constitutively_active	GATCGCACGGAGGCGGGGCCAAATTGCCGCGCGCCAGGCCGCAGTTGGCCAGAGGGCTGCGGGGATGGGC
capture probe for CapC11_MediatorPolycomb	15:76380673-76380743_Mroh1	used for CapC11 (PolycombMediator)to capture the promoter of Mroh1 , which is constitutively_active	GCAAGAGAAGCTGTGTCAAGGGGCGCCTCCCCAAGGTCAGCGGGCCGGTGCCAGGAGGTGCTGGGAGATC
capture probe for CapC11_MediatorPolycomb	1:160195040-160195110_Mrps14	used for CapC11 (PolycombMediator)to capture the promoter of Mrps14 , which is constitutively_active	GATCGCGCAGGCTCACTATTCTCCTACTGCCTAAGTGGGCGGTCCGCATGGATGATTTGCTTATCTATGA
capture probe for CapC11_MediatorPolycomb	1:160195343-160195413_Mrps14	used for CapC11 (PolycombMediator)to capture the promoter of Mrps14 , which is constitutively_active	CTTCCCTGATTTCCGTGTCCTGTGGGTCCCTCGTAACCCTGTCACCTGTAATGCGCACGGAGGACCGATC
capture probe for CapC11_MediatorPolycomb	16:37653670-37653740_Ndufb4	used for CapC11 (PolycombMediator)to capture the promoter of Ndufb4 , which is constitutively_active	GATCATAGTTGGTTATTATATGGGGCCATGAGGTCTGCTTCCAAAGCCGAATGCATCAAAGCCTCAGCTT
capture probe for CapC11_MediatorPolycomb	16:37653956-37654026_Ndufb4	used for CapC11 (PolycombMediator)to capture the promoter of Ndufb4 , which is constitutively_active	TCAGACAAGAAAGCCGAGACTATGCAGAGTGGAACAAGTTTCTCTAAACCAAGGGGGAAGCCGTCCGATC
capture probe for CapC11_MediatorPolycomb	7:27258506-27258576_Numbl	used for CapC11 (PolycombMediator)to capture the promoter of Numbl , which is constitutively_active	GATCTGAGGTCAGGGGTTATGGAAGCAAATAGAACCTGCGCCTCAACCTGAGAGGCACTCCTCTAGGGAT
capture probe for CapC11_MediatorPolycomb	7:27259115-27259185_Numbl	used for CapC11 (PolycombMediator)to capture the promoter of Numbl , which is constitutively_active	TCCCAAACCTGCCAGACTGGGGTCTGGTCCAGCACAGGCCATCTCTGCGAAGGCCCTGAAAATAGGGATC
capture probe for CapC11_MediatorPolycomb	10:80039601-80039671_Polr2e	used for CapC11 (PolycombMediator)to capture the promoter of Polr2e , which is constitutively_active	GATCTTCCACAGCCGGTAGGTCTCCTCCTCGTCGTCCATGCTGTCGCGCTTCCCAAACAACTGTGCACGC
capture probe for CapC11_MediatorPolycomb	10:80039810-80039880_Polr2e	used for CapC11 (PolycombMediator)to capture the promoter of Polr2e , which is constitutively_active	CTTTCCACGACAGGCTGCGCGTTGGGCAGCCCCAGCCTTCACCGGGGCGGTGTCGCGCGTCGGGAAGATC
capture probe for CapC11_MediatorPolycomb	16:62853756-62853826_Pros1	used for CapC11 (PolycombMediator)to capture the promoter of Pros1 , which is constitutively_active	GATCAAACCTTTCGATTTTCTTTCCTCCCACTACTTTGGTTTTGAGTACCCTTCTTCCTAAAGTCCAAGT
capture probe for CapC11_MediatorPolycomb	16:62854415-62854485_Pros1	used for CapC11 (PolycombMediator)to capture the promoter of Pros1 , which is constitutively_active	CATCCTCTCAGCAATGAGGGTCCTGAGCGCACGCTTTCGGGTGCTACTGGCCTGCCTCGCCCTGGTGATC
capture probe for CapC11_MediatorPolycomb	11:79590365-79590435_Rab11fip4	used for CapC11 (PolycombMediator)to capture the promoter of Rab11fip4 , which is constitutively_active	GATCAAAAACATGAGGACACTAAGACATAGCATAACCCTTAGAGTTTCCCACCATGCACACCCTAGCAAA
capture probe for CapC11_MediatorPolycomb	11:79591444-79591514_Rab11fip4	used for CapC11 (PolycombMediator)to capture the promoter of Rab11fip4 , which is constitutively_active	CGGGCGCGTCCCCGGGCCGGGGAAACCGCAGGGACCCCGCGCAGTCACATTCCGGGCCTCTCTGTGGATC
capture probe for CapC11_MediatorPolycomb	9:48480310-48480380_Rexo2	used for CapC11 (PolycombMediator)to capture the promoter of Rexo2 , which is constitutively_active	GATCCCTGCTGCTTCCCGGGACAGGGGAGTCCCTCGGTCCCACGCGCGAATCTGCGCTCGCCTCCCCGCA
capture probe for CapC11_MediatorPolycomb	9:48481157-48481227_Rexo2	used for CapC11 (PolycombMediator)to capture the promoter of Rexo2 , which is constitutively_active	TTATTGGCAGAAGCCTTGTCTCGTTTTCTAGGATGCCAGGACGTGTAGGCTGTGTTTCGGTTGTTAGATC
capture probe for CapC11_MediatorPolycomb	7:35334160-35334230_Rhpn2	used for CapC11 (PolycombMediator)to capture the promoter of Rhpn2 , which is constitutively_active	GATCTGCCTAGGTCCAGGTCTTGCTAAGAGGGGCGGAGCTCCAGATATCTGGCGCTCTAGGGCTCGGGCG
capture probe for CapC11_MediatorPolycomb	7:35334611-35334681_Rhpn2	used for CapC11 (PolycombMediator)to capture the promoter of Rhpn2 , which is constitutively_active	ATGGCAGCCGGGCTGGGGCGTGCAGGTGCACAGGCAAGCCACACGCAGGTGGGAACCTGGGGAGGTGATC
capture probe for CapC11_MediatorPolycomb	3:93554530-93554600_S100a10	used for CapC11 (PolycombMediator)to capture the promoter of S100a10 , which is constitutively_active	GATCCTCACCACTCAGTGGTGGCAAGGCTAGGCTGAAGCCCAGGGGCCTTGCTTCTGCACTCAACACAGG
capture probe for CapC11_MediatorPolycomb	3:93555620-93555690_S100a10	used for CapC11 (PolycombMediator)to capture the promoter of S100a10 , which is constitutively_active	CTTTCTGAAGGACCCTGCTCTGCTTGTTGCCTTAGCCTCAGTGCAAATTCCAGGTTGCTTCGGAAGGATC
capture probe for CapC11_MediatorPolycomb	1:91297841-91297911_Scly	used for CapC11 (PolycombMediator)to capture the promoter of Scly , which is constitutively_active	GATCGCCTCAAAAGTATCAACACATAACTTCCTAATTTCAGGCAATTAAATCATTCGCGAAGGCGGATGT
capture probe for CapC11_MediatorPolycomb	1:91298319-91298389_Scly	used for CapC11 (PolycombMediator)to capture the promoter of Scly , which is constitutively_active	TCCGGGACCCGAGGCTCCGCCCATTCAGAGACTTCGGGGCGCTCAGGCTTGGGGTGACCTGCCGGCGATC
capture probe for CapC11_MediatorPolycomb	12:75735586-75735656_Sgpp1	used for CapC11 (PolycombMediator)to capture the promoter of Sgpp1 , which is constitutively_active	GATCCGGCCACGCGCTCCTCGCCAGCCACAGCCGCCACGGTGCCTAGCTCGACTCGCTCGAGGCTGCCGG
capture probe for CapC11_MediatorPolycomb	12:75735993-75736063_Sgpp1	used for CapC11 (PolycombMediator)to capture the promoter of Sgpp1 , which is constitutively_active	TGCCAATTGACCAGCGGTGGCAAGATTAGAAAACCGTAGATAATCCAGGACAGAGCCTGGGTATGTGATC
capture probe for CapC11_MediatorPolycomb	18:60501469-60501539_Smim3	used for CapC11 (PolycombMediator)to capture the promoter of Smim3 , which is constitutively_active	GATCCTCAAGCAACCCCAGCTCTGGAACCTCAGCCCCGCTAGCGCCGAGAACGTGCTCGGACTCCAAGCC
capture probe for CapC11_MediatorPolycomb	18:60501997-60502067_Smim3	used for CapC11 (PolycombMediator)to capture the promoter of Smim3 , which is constitutively_active	TTGGTGGCCTGCCATAACACACCTCCACGCATTGTTTACTTTGTGATAACATGAAAAGTCCAAGGTGATC
capture probe for CapC11_MediatorPolycomb	10:75517822-75517892_Snrpd3	used for CapC11 (PolycombMediator)to capture the promoter of Snrpd3 , which is constitutively_active	GATCCCGCCCAATCCGCCACTACAGTACTCAGGGTTACCATGTTCCCTTGTTGGGCTCCAGGATTGGTGT
capture probe for CapC11_MediatorPolycomb	10:75518317-75518387_Snrpd3	used for CapC11 (PolycombMediator)to capture the promoter of Snrpd3 , which is constitutively_active	TCTCAGGTCACCGATTTCCGAAGCTTACGGGCAGTCATTTCTTGCTAATTACCTCCTTTCCTTTTGGATC
capture probe for CapC11_MediatorPolycomb	2:70474823-70474893_Sp5	used for CapC11 (PolycombMediator)to capture the promoter of Sp5 , which is constitutively_active	GATCAGGAAAATCCAATTATTTGTGTATATACATTTCCCACATAGTGATTACTTCATTAATTGTCCCGCC
capture probe for CapC11_MediatorPolycomb	2:70475039-70475109_Sp5	used for CapC11 (PolycombMediator)to capture the promoter of Sp5 , which is constitutively_active	AAAGCCATAAATCTTTCCTCTGACTGGCTGGCGGCCCAGCAAAGCCCTTATCAAATTCTTGGAGGTGATC
capture probe for CapC11_MediatorPolycomb	1:182764839-182764909_Susd4	used for CapC11 (PolycombMediator)to capture the promoter of Susd4 , which is constitutively_active	GATCTCGCTGTGGGAAAGGGGGCGGGGGCTGCGCAGGGGCGAACAGGGATGGGATGGGATGGAGCCCGCA
capture probe for CapC11_MediatorPolycomb	1:182765069-182765139_Susd4	used for CapC11 (PolycombMediator)to capture the promoter of Susd4 , which is constitutively_active	AGATGGATTTCTAGAGCAGCAGCTGCAGCAACAGCAGCCTCAGTCCCCCCAGAGACTCTTGGCCGTGATC
capture probe for CapC11_MediatorPolycomb	7:140787657-140787727_Syce1	used for CapC11 (PolycombMediator)to capture the promoter of Syce1 , which is constitutively_active	GATCTCCTCAGACCTCGACAGGCAGCCCGCTCACCCCCGCCAGCTCACCATGCCAACCCAGGCACCCTTC
capture probe for CapC11_MediatorPolycomb	7:140788076-140788146_Syce1	used for CapC11 (PolycombMediator)to capture the promoter of Syce1 , which is constitutively_active	GGTTAGGTCGTCAAAGTTAGAGTTAGGGTTAGAATGTGGAAATTTTCTGCCCTCAGACAGAACGGTGATC
capture probe for CapC11_MediatorPolycomb	2:152293473-152293543_Tbc1d20	used for CapC11 (PolycombMediator)to capture the promoter of Tbc1d20 , which is constitutively_active	GATCAAAGGTTCACTGCTTCACACAACTCGGTGAGGGAACAGTGTCCCATATCTATCTCTATGAGCAGCC
capture probe for CapC11_MediatorPolycomb	2:152294106-152294176_Tbc1d20	used for CapC11 (PolycombMediator)to capture the promoter of Tbc1d20 , which is constitutively_active	GTGGCGGCGGCGAATGAGGAAGAGCTGGGCCTCACCCAGGCCGCCGCCAGCCACGTCCGCAGAGCGGATC
capture probe for CapC11_MediatorPolycomb	1:167308515-167308585_Tmco1	used for CapC11 (PolycombMediator)to capture the promoter of Tmco1 , which is constitutively_active	GATCGGGCTCGGAGAGCAGGTAACGCACTGCCGAGGTCGCAACGCCGCCGCCACCACACCGCCATCCTCC
capture probe for CapC11_MediatorPolycomb	1:167308947-167309017_Tmco1	used for CapC11 (PolycombMediator)to capture the promoter of Tmco1 , which is constitutively_active	TTCCTTGGACGTTTGATTAATCCCAGGGTGGAAGGGCACTGGGGTCCCTCGCACCCCATGAGCAAAGATC
capture probe for CapC11_MediatorPolycomb	11:117653710-117653780_Tnrc6c	used for CapC11 (PolycombMediator)to capture the promoter of Tnrc6c , which is constitutively_active	GATCTACCAGAACATCAGGGTCGGGAGTGGTGGTGGAGAGGAATTAGGCTCCTTCCATCACCCTCTGTGG
capture probe for CapC11_MediatorPolycomb	11:117654555-117654625_Tnrc6c	used for CapC11 (PolycombMediator)to capture the promoter of Tnrc6c , which is constitutively_active	GACCACAGCGCGGGCGGGTATTAGGGGAGAAGGAGGAGGCGTGGTCTTTTCGTGACGAACCAATGGGATC
capture probe for CapC11_MediatorPolycomb	5:23844125-23844195_Tomm7	used for CapC11 (PolycombMediator)to capture the promoter of Tomm7 , which is constitutively_active	GATCCCGGAAGGGAGAGGAGCTGCGCATGCGCCACGTGGGGCCTTTACGGCAGGAGTCGTGAGGCATCGC
capture probe for CapC11_MediatorPolycomb	5:23844470-23844540_Tomm7	used for CapC11 (PolycombMediator)to capture the promoter of Tomm7 , which is constitutively_active	TATCTACAACTACCTTTATTTTTTTCCAGCATCTTTCCAGAGTTTTAAAGCACACATCCCAGCGATGATC
capture probe for CapC11_MediatorPolycomb	17:35838006-35838076_Tubb5	used for CapC11 (PolycombMediator)to capture the promoter of Tubb5 , which is constitutively_active	GATCTGGTTGCCACACTGTCCGGCCTGGATGTGCACGATTTCCCTCATGGCTACGGTTTACTGAAATAAT
capture probe for CapC11_MediatorPolycomb	17:35838301-35838371_Tubb5	used for CapC11 (PolycombMediator)to capture the promoter of Tubb5 , which is constitutively_active	GGGAGATAGGCGGGCGCCCCGGGTCTTAGACAAAGCCTACCCAACCAGTCGCTGATTAGACCAACCGATC
capture probe for CapC11_MediatorPolycomb	3:53863276-53863346_Ufm1	used for CapC11 (PolycombMediator)to capture the promoter of Ufm1 , which is constitutively_active	GATCCAAGTGTGTGTGACTGGGAGTTCAGCACCTAGGCACCCAGTCGTTGTGTTTATACACAACAAAGCA
capture probe for CapC11_MediatorPolycomb	3:53864173-53864243_Ufm1	used for CapC11 (PolycombMediator)to capture the promoter of Ufm1 , which is constitutively_active	CTAGCAGCCGGCACAGATAGATACTAGAGAAGCTGGACTCAGTTGCTTTAACTAACAACGTTCTTTGATC
capture probe for CapC11_MediatorPolycomb	2:71546566-71546636_Dlx2	used for CapC11 (PolycombMediator)to capture the promoter of Dlx2 , which is inactive	GATCACCGTGCGTGGCTCGGGACCGCAGCTGCTGGCCGCATCCTTCCCGGGCCTCTCGGACCTCTCGGCT
capture probe for CapC11_MediatorPolycomb	2:71546886-71546956_Dlx2	used for CapC11 (PolycombMediator)to capture the promoter of Dlx2 , which is inactive	GTGTCACGTGGCGGGCAAGGCGGCCGCGGTGGGTGCGTGTACAAGCACTGCAGAAAGTGGGTACCCGATC
capture probe for CapC11_MediatorPolycomb	4:130138515-130138585_Hcrtr1	used for CapC11 (PolycombMediator)to capture the promoter of Hcrtr1 , which is inactive	GATCCTCACGCCAAGAAACAGGCTTCTCAAGACCCCCCTTGCTAGGTCTCCTGGAGTCCCCGGGGCCGAG
capture probe for CapC11_MediatorPolycomb	4:130139506-130139576_Hcrtr1	used for CapC11 (PolycombMediator)to capture the promoter of Hcrtr1 , which is inactive	GTGCCGCCTTCAAGCAATCTCAGGACGCGCTGGAGCAGCTGGTGTCCAGAGATGTCAGAAAGCCCTGATC
capture probe for CapC11_MediatorPolycomb	2:74691239-74691309_Hoxd10	used for CapC11 (PolycombMediator)to capture the promoter of Hoxd10 , which is inactive	GATCTAAGGAGGGGGTAGCTACGGGCTGGAACCATCATCCGAGCTTCGGGTTTGCCCAGCTGCGTGGTGG
capture probe for CapC11_MediatorPolycomb	2:74691966-74692036_Hoxd10	used for CapC11 (PolycombMediator)to capture the promoter of Hoxd10 , which is inactive	ATTCCTCCCCAAAATGTCCTTTCCCAACAGCTCTCCTGCTGCTAATACTTTTTTAGTAGATTCCTTGATC
capture probe for CapC11_MediatorPolycomb	9:58203977-58204047_Islr2	used for CapC11 (PolycombMediator)to capture the promoter of Islr2 , which is inactive	GATCGCACGGACGTGCAGGAGTGTCTGGGGTAAGCTCTCCCAACTCTGGCTTTCTTCCCTAAAGAGGTTG
capture probe for CapC11_MediatorPolycomb	9:58204403-58204473_Islr2	used for CapC11 (PolycombMediator)to capture the promoter of Islr2 , which is inactive	TAATACCTAGGGAAGGAGAGACGGCATAGAAACACTTCCCACCTCCCACCCCTGCCCTACGTCTTTGATC
capture probe for CapC11_MediatorPolycomb	12:56536711-56536781_Nkx2-1	used for CapC11 (PolycombMediator)to capture the promoter of Nkx2-1 , which is inactive	GATCATTCTGCTTCAATTGGGCGCCTCTCATCCGGCTAGGAAGAAACTGCTTAGGAGGAAGTGGGTTTCC
capture probe for CapC11_MediatorPolycomb	12:56536847-56536917_Nkx2-1	used for CapC11 (PolycombMediator)to capture the promoter of Nkx2-1 , which is inactive	GGGAGCTGTGGGCTGTGCTCCCTAGCGGGCCCGGGGGCGTCAGCCTCATTGCTGTTACCAGGTCAGGATC
capture probe for CapC11_MediatorPolycomb	2:147185640-147185710_Nkx2-2	used for CapC11 (PolycombMediator)to capture the promoter of Nkx2-2 , which is inactive	GATCCGGGATGGGACTTGGACATTAAATGGCTTCTTCCCCAAAACTCCCAGCGTCCACCCGGGTTACTGC
capture probe for CapC11_MediatorPolycomb	2:147186353-147186423_Nkx2-2	used for CapC11 (PolycombMediator)to capture the promoter of Nkx2-2 , which is inactive	GCTCCGGCGGCCGCTCCGCGCGCGGTGGCGGCTGGTGGCGAGGAAAAAATGGGCCATTGCCTGAGCGATC
capture probe for CapC11_MediatorPolycomb	1:152089839-152089909_1700025G04Rik	used for CapC11 (PolycombMediator)to capture the promoter of 1700025G04Rik , which is induced_Med13dependent	GATCGCGGCTCCCATCCCTTCGGCAGACACCCCGCAGGCCTCCCTCCTCGCCCACCCGGGATGCCCAGCG
capture probe for CapC11_MediatorPolycomb	1:152090811-152090881_1700025G04Rik	used for CapC11 (PolycombMediator)to capture the promoter of 1700025G04Rik , which is induced_Med13dependent	GTGGGTGCCGACAGAGGCTTCACTAGGATTGAGGCAGGAACCGGGAGAGGAGAAGTCTGTCAGGCAGATC
capture probe for CapC11_MediatorPolycomb	19:54044944-54045014_Adra2a	used for CapC11 (PolycombMediator)to capture the promoter of Adra2a , which is induced_Med13dependent	GATCGGTGTACCGCTGGGCGCCTGCTACTGTCTCCTGGGCCAGCTAGTAGCCGAACGGCCAACTCCCAGC
capture probe for CapC11_MediatorPolycomb	19:54045344-54045414_Adra2a	used for CapC11 (PolycombMediator)to capture the promoter of Adra2a , which is induced_Med13dependent	CGGTCCTGCGAAAACTCACGCGGCCCTCCGACCCCCGCCGGGTCTGTGGCGCTCAGCGCCCACCCAGATC
capture probe for CapC11_MediatorPolycomb	11:5861580-5861650_Aebp1	used for CapC11 (PolycombMediator)to capture the promoter of Aebp1 , which is induced_Med13dependent	GATCGCCAGTACCCTCGAGGGCCCTACTCCCTCCCTCCCCTAGCAATCTCCCTGGGCTCAGAGCAAAGGG
capture probe for CapC11_MediatorPolycomb	11:5862183-5862253_Aebp1	used for CapC11 (PolycombMediator)to capture the promoter of Aebp1 , which is induced_Med13dependent	CGGCCTCCTGGCACTGCTGACGCTGTGCCCTGAGGGGAACCCACAGACGGTGCTGACGGACGACGAGATC
capture probe for CapC11_MediatorPolycomb	2:133552122-133552192_Bmp2	used for CapC11 (PolycombMediator)to capture the promoter of Bmp2 , which is induced_Med13dependent	GATCCCCGGCGCGCTGCGCCTCCGAGGGGGAGGTGTTCGGCCACGGCCGGGAGGGAGCCGGCAGGCGGCG
capture probe for CapC11_MediatorPolycomb	2:133552743-133552813_Bmp2	used for CapC11 (PolycombMediator)to capture the promoter of Bmp2 , which is induced_Med13dependent	GAGCGCTGATGGGGGTGCGCCAGAGTCAGGCTGAGGGATGCAGAGTGGCGGCCCGCCCGCCACCCAGATC
capture probe for CapC11_MediatorPolycomb	9:23222905-23222975_Bmper	used for CapC11 (PolycombMediator)to capture the promoter of Bmper , which is induced_Med13dependent	GATCCGTGGCTCCTTCCGAAGCTGGGGCAGCGGGAAGCGCCGGGTCTTCTGCTCCGGGCGCTAGCGGGTA
capture probe for CapC11_MediatorPolycomb	9:23223089-23223159_Bmper	used for CapC11 (PolycombMediator)to capture the promoter of Bmper , which is induced_Med13dependent	AGACCGCCTGGCTGGGCGTTCGCGTGCGCCGCTGTCGCTTCTGAGCCGGCATAGCTCCGGCGCCAGGATC
capture probe for CapC11_MediatorPolycomb	3:142169108-142169178_Bmpr1b	used for CapC11 (PolycombMediator)to capture the promoter of Bmpr1b , which is induced_Med13dependent	GATCCGAACTCCCAGGCCCCTTCCCAGCGCCCCTTACCCGCCGCCGCTTCCCAGGTCCCGGGTCCTCCGC
capture probe for CapC11_MediatorPolycomb	3:142169582-142169652_Bmpr1b	used for CapC11 (PolycombMediator)to capture the promoter of Bmpr1b , which is induced_Med13dependent	GGAGAAGTTATGGAAACGTTGGTCACACACCTCATAAAAAAGGGGAGGGGAGTGCACATCAAATTAGATC
capture probe for CapC11_MediatorPolycomb	7:81991601-81991671_Bnc1	used for CapC11 (PolycombMediator)to capture the promoter of Bnc1 , which is induced_Med13dependent	GATCCCTTCCTGTCACTCTCAGGTAAACCATCTCCAAAGAGACTGGACCTTGGCCCTCTGGCTTCCCCAT
capture probe for CapC11_MediatorPolycomb	7:81994033-81994103_Bnc1	used for CapC11 (PolycombMediator)to capture the promoter of Bnc1 , which is induced_Med13dependent	ACCTGGGCTTGTTCTCAACAAGTGGAAACTGCTGGAGGAAGCTAGCCAATTCGGTCTCCCTTTTCTGATC
capture probe for CapC11_MediatorPolycomb	11:94474125-94474195_Cacna1g	used for CapC11 (PolycombMediator)to capture the promoter of Cacna1g , which is induced_Med13dependent	GATCTCTTTGGGGGTGGGTTTGGAGGGGGTGGGGGCTGGCTCCTTCCTCCGCCCCGCGGCGGGCTAGAGG
capture probe for CapC11_MediatorPolycomb	11:94474315-94474385_Cacna1g	used for CapC11 (PolycombMediator)to capture the promoter of Cacna1g , which is induced_Med13dependent	GGCCGAGACGCGGAGGGAGAGAACGAGAGAAAGCGGCGGCGAGGAGCCCGGCGCACACCACAGCTGGATC
capture probe for CapC11_MediatorPolycomb	11:93099261-93099331_Car10	used for CapC11 (PolycombMediator)to capture the promoter of Car10 , which is induced_Med13dependent	GATCCGTAGGCGAGGAAATAACGACCCCTGCAGTTGCATTGCGGAAAATCTCGGCGGCGGTGCTAGTTGC
capture probe for CapC11_MediatorPolycomb	11:93099591-93099661_Car10	used for CapC11 (PolycombMediator)to capture the promoter of Car10 , which is induced_Med13dependent	TTTCTTTCTCTGTGTGCGGTGTCTGCTCCTCTCTCCCCACCCCTCCGGAAGCAGGAGAACTGGCCTGATC
capture probe for CapC11_MediatorPolycomb	6:127150508-127150578_Ccnd2	used for CapC11 (PolycombMediator)to capture the promoter of Ccnd2 , which is induced_Med13dependent	GATCTCTGCGTGTTGGAGGTAGGGATGGAGCGGCTGGGCTTGCCTCTCCCTGAGAGCGTCGCCCGCACAC
capture probe for CapC11_MediatorPolycomb	6:127151007-127151077_Ccnd2	used for CapC11 (PolycombMediator)to capture the promoter of Ccnd2 , which is induced_Med13dependent	GCCCGGCTCTCCTCAGCTCGCTCTCCTCTCTCGCTCAGGCAGTGACGCAAGCTGGAAGGGCAGTTAGATC
capture probe for CapC11_MediatorPolycomb	8:102784771-102784841_Cdh11	used for CapC11 (PolycombMediator)to capture the promoter of Cdh11 , which is induced_Med13dependent	GATCTCCATCAGCCAGCAACCTCCCCCTTCCGCAACAGTCTCTTTCAGAAGCAATTCTTTCCCCTTTCTG
capture probe for CapC11_MediatorPolycomb	8:102786008-102786078_Cdh11	used for CapC11 (PolycombMediator)to capture the promoter of Cdh11 , which is induced_Med13dependent	AGAACCCAGCAAAGGATACCCCAACCTGATTCCTGTCCACTTTACAGTGTCTGGGCAGAAGAACTGGATC
capture probe for CapC11_MediatorPolycomb	15:13171453-13171523_Cdh6	used for CapC11 (PolycombMediator)to capture the promoter of Cdh6 , which is induced_Med13dependent	GATCACTTCCTCTGCTTCCAAAGTAAGGCACAAACCATAAAACCGGGTAAGAAGGGCTCTCTACCTTTTA
capture probe for CapC11_MediatorPolycomb	15:13173849-13173919_Cdh6	used for CapC11 (PolycombMediator)to capture the promoter of Cdh6 , which is induced_Med13dependent	TTTTTTCTTATATATTTTTTAGGGGGGACGGCTTAAGACATACTGAGAACTTGTGTGACTCTATCTGATC
capture probe for CapC11_MediatorPolycomb	2:181039065-181039135_Chrna4	used for CapC11 (PolycombMediator)to capture the promoter of Chrna4 , which is induced_Med13dependent	GATCTCCATGGCTCACAGAACGGGCTCTAGACGAGGGCGGCTCCCGGCAGTACCGCGCCTCCGCTCCGAG
capture probe for CapC11_MediatorPolycomb	2:181040108-181040178_Chrna4	used for CapC11 (PolycombMediator)to capture the promoter of Chrna4 , which is induced_Med13dependent	CAGGTGATGGAAGGAGAGACAACGGGTTCCCAAGAAGAAAGAAACCCTGTCCAACACCAAAAGCCAGATC
capture probe for CapC11_MediatorPolycomb	8:69887384-69887454_Cilp2	used for CapC11 (PolycombMediator)to capture the promoter of Cilp2 , which is induced_Med13dependent	GATCTGACTGTGGCGGGCCTAGCCGCTGCTTGGACCTAAAAGGGCGGAACGGGCCACAAGCCACGCCCCC
capture probe for CapC11_MediatorPolycomb	8:69889711-69889781_Cilp2	used for CapC11 (PolycombMediator)to capture the promoter of Cilp2 , which is induced_Med13dependent	TGTCTGCACTTAGGACACACTCCCACTTCCCTTGCCCAACTCCTTCAAAAAGGTGAAGAGTGGGGTGATC
capture probe for CapC11_MediatorPolycomb	4:63215218-63215288_Col27a1	used for CapC11 (PolycombMediator)to capture the promoter of Col27a1 , which is induced_Med13dependent	GATCTGGGGGTGGGATGTCCCCCTCAGGATGGATAGGTGGACGGTCGCGCGAGGCAACCGATGCTGCATC
capture probe for CapC11_MediatorPolycomb	4:63215460-63215530_Col27a1	used for CapC11 (PolycombMediator)to capture the promoter of Col27a1 , which is induced_Med13dependent	TCCGCGCGCGCTCTCCCGGCCTTGCTCTGCCTCCAGAGACCGCTAGCGGCCCGCCTCCAAAAGTTTGATC
capture probe for CapC11_MediatorPolycomb	15:98004488-98004558_Col2a1	used for CapC11 (PolycombMediator)to capture the promoter of Col2a1 , which is induced_Med13dependent	GATCATGGCTCACCGCGAGGCCTGGCAGAGCCTGGCCCGGGCGAAGCGCAGCGAGGCGGCAGAGCACGGA
capture probe for CapC11_MediatorPolycomb	15:98004794-98004864_Col2a1	used for CapC11 (PolycombMediator)to capture the promoter of Col2a1 , which is induced_Med13dependent	CACCTGCCAAGGCCAGTCGCCCCTTTCGTGAGCCCAGCTTCCCGCCCCCAATGTGCCCAGTGGCCTGATC
capture probe for CapC11_MediatorPolycomb	8:11312335-11312405_Col4a1	used for CapC11 (PolycombMediator)to capture the promoter of Col4a1 , which is induced_Med13dependent	GATCGCTGCCCACAGGGACTAGGAGAGGGAGACCCGGGGGAAGAATGCACCTGGCCGTGCCACCCGCGGT
capture probe for CapC11_MediatorPolycomb	8:11313137-11313207_Col4a1	used for CapC11 (PolycombMediator)to capture the promoter of Col4a1 , which is induced_Med13dependent	CAGAGAGCCAGGCCCCAAGTCGCGGACCTGTAGCGCCGGAGTAGGCTGAGGCTGCGCGCTCCGTTGGATC
capture probe for CapC11_MediatorPolycomb	7:81452856-81452926_Cpeb1	used for CapC11 (PolycombMediator)to capture the promoter of Cpeb1 , which is induced_Med13dependent	GATCTTGTGTCCTTACACTCAAAAAGAGCATGCGAAAGTGGAAACTCGCCTCATCAAAGTCTCCACTGGT
capture probe for CapC11_MediatorPolycomb	7:81455253-81455323_Cpeb1	used for CapC11 (PolycombMediator)to capture the promoter of Cpeb1 , which is induced_Med13dependent	TCTGGAGCGAGCTGGAACCCGGAGCGCAGGCGTCAGGGGATTCGGGAAAGTTCCGAAAACAGCAGTGATC
capture probe for CapC11_MediatorPolycomb	10:117629388-117629458_Cpm	used for CapC11 (PolycombMediator)to capture the promoter of Cpm , which is induced_Med13dependent	GATCCCGCCCCACGGGGCGGGAGCGGCGCGGAGCGGGCGTGTTGGTGGGCGTGTCGCCCGGGGCCCGCCC
capture probe for CapC11_MediatorPolycomb	10:117629779-117629849_Cpm	used for CapC11 (PolycombMediator)to capture the promoter of Cpm , which is induced_Med13dependent	TTTCCGATATCACCACCAGGAAGGGATGGAGGCGTTCCTAAAGAGCGTGGCTCAGAACTACAGTTCGATC
capture probe for CapC11_MediatorPolycomb	8:68735055-68735125_Csgalnact1	used for CapC11 (PolycombMediator)to capture the promoter of Csgalnact1 , which is induced_Med13dependent	GATCCCTCGGCTACGCTGCTCCCCTGCTGCCGCTGAACTTTCCCTCCTGCGAGGCGGCCCTGGGCTCGGC
capture probe for CapC11_MediatorPolycomb	8:68735391-68735461_Csgalnact1	used for CapC11 (PolycombMediator)to capture the promoter of Csgalnact1 , which is induced_Med13dependent	CTGTCACTGCAGGGAGCATGAGTGGAGAGCAGGGTCTCCTGTACCGTAGAGACTTCAAGTGTGATTGATC
capture probe for CapC11_MediatorPolycomb	17:79714726-79714796_Cyp1b1	used for CapC11 (PolycombMediator)to capture the promoter of Cyp1b1 , which is induced_Med13dependent	GATCTGGGAGAAGCTCTGGAGCCTCTGCCCAGATTCTGGCAAGGCTTCAACCTGAGAGTCCCCAGGGACC
capture probe for CapC11_MediatorPolycomb	17:79715100-79715170_Cyp1b1	used for CapC11 (PolycombMediator)to capture the promoter of Cyp1b1 , which is induced_Med13dependent	AGACTGGAGGAAGCGGGACCTTAGGGGGTGGGGCGTGAGGGGCGGGACGCACTGCGAAAATCCACAGATC
capture probe for CapC11_MediatorPolycomb	18:89768209-89768279_Dok6	used for CapC11 (PolycombMediator)to capture the promoter of Dok6 , which is induced_Med13dependent	GATCTGGACAGCTCCTCCCCAGGTGTCTGCCCATTCTTTCCTGTTCATTCCATCTATATCCCAGGTCTTT
capture probe for CapC11_MediatorPolycomb	18:89769100-89769170_Dok6	used for CapC11 (PolycombMediator)to capture the promoter of Dok6 , which is induced_Med13dependent	GCCCTGCTTGACTATGTCGTTAAAGTTGGAGGCCATGGCCAGAGCGGTCGGGTTCCTCTGCTGGGCGATC
capture probe for CapC11_MediatorPolycomb	1:87155205-87155275_Ecel1	used for CapC11 (PolycombMediator)to capture the promoter of Ecel1 , which is induced_Med13dependent	GATCCCACTTCACTCCGTCAACCAAGAAAGAAGGGTTCAGTTGCCAGCAGCTCTTACTGGAATAGTAGCC
capture probe for CapC11_MediatorPolycomb	1:87156279-87156349_Ecel1	used for CapC11 (PolycombMediator)to capture the promoter of Ecel1 , which is induced_Med13dependent	GCGACCGCGGAGATAACGCTCCTGAGAGTGATGCACCAGCTTCTGGCTCCAGGACTCCGGAGTCCAGATC
capture probe for CapC11_MediatorPolycomb	15:7397429-7397499_Egflam	used for CapC11 (PolycombMediator)to capture the promoter of Egflam , which is induced_Med13dependent	GATCAGGTTAACCCACTGTGGGCTGCTTTCTGCACAAACAGCCCGGGGCTGCAAGAGAATCCCAACAACA
capture probe for CapC11_MediatorPolycomb	15:7398503-7398573_Egflam	used for CapC11 (PolycombMediator)to capture the promoter of Egflam , which is induced_Med13dependent	TGGGACCGACTTCGACACTCGCCCGGTGTTCCTTGACTCAGACTGCGGGCCCAGGGTCCTCGGCTGGATC
capture probe for CapC11_MediatorPolycomb	17:71310670-71310740_Emilin2	used for CapC11 (PolycombMediator)to capture the promoter of Emilin2 , which is induced_Med13dependent	GATCTGGGACTCTAGGGCTGGGGGCGAGCATAAGGGACACACTCTTACTTGTTCCTGGCACTGGGCCTCG
capture probe for CapC11_MediatorPolycomb	17:71311189-71311259_Emilin2	used for CapC11 (PolycombMediator)to capture the promoter of Emilin2 , which is induced_Med13dependent	CACCTTCCAAACAGCGCGACCCCAGCCCCTCCGGAAGTGCAGCAAGCTTCGGGCGGTCCCCACCTCGATC
capture probe for CapC11_MediatorPolycomb	9:32541008-32541078_Fli1	used for CapC11 (PolycombMediator)to capture the promoter of Fli1 , which is induced_Med13dependent	GATCGCCCTGGGCGGGAAGGCTGGCCGGCCTCCTCGGAATGGGGGACTCGCCACCCGGAGGAGACCGCGC
capture probe for CapC11_MediatorPolycomb	9:32541318-32541388_Fli1	used for CapC11 (PolycombMediator)to capture the promoter of Fli1 , which is induced_Med13dependent	CCCTCTCTGAGTGCCCCCTGCGAGCGCCCTGCCCTCGCTCCCCTGTGCACGTTTGTTGTTGTAGCGGATC
capture probe for CapC11_MediatorPolycomb	12:57546041-57546111_Foxa1	used for CapC11 (PolycombMediator)to capture the promoter of Foxa1 , which is induced_Med13dependent	GATCTTACGTCGCCGGAGTGCCCACCTCCTCGTCCTCTCCCCATTTGTCCGCCGCACAAAGACGCTCGCA
capture probe for CapC11_MediatorPolycomb	12:57546413-57546483_Foxa1	used for CapC11 (PolycombMediator)to capture the promoter of Foxa1 , which is induced_Med13dependent	TCTGGACCCAAAGAGCTGTGCTGCGGGAGAAGGACCTGGGTGGTGGCATCAGAGCTACAGCGCAAGGATC
capture probe for CapC11_MediatorPolycomb	2:80447358-80447428_Frzb	used for CapC11 (PolycombMediator)to capture the promoter of Frzb , which is induced_Med13dependent	GATCCTGCGAGCGGCCAGAGGAGCTCAGAGGAGGTCAGCGCCTTGGCTCGCAGCTGCGCCTTCCCACCTC
capture probe for CapC11_MediatorPolycomb	2:80447531-80447601_Frzb	used for CapC11 (PolycombMediator)to capture the promoter of Frzb , which is induced_Med13dependent	ATGCTGTAGCCCCAGGCAGCTCCCGACAGGAGCCGCACACCTTTCCCCACTCCACCCCCGGCTCTGGATC
capture probe for CapC11_MediatorPolycomb	18:9212276-9212346_Fzd8	used for CapC11 (PolycombMediator)to capture the promoter of Fzd8 , which is induced_Med13dependent	GATCTAGCAAGAAAGCACGTCCTGCACCCCGCCCGACTGTGGCCAGAACGCGGCGTGGACTTTTGGTGGC
capture probe for CapC11_MediatorPolycomb	18:9212963-9213033_Fzd8	used for CapC11 (PolycombMediator)to capture the promoter of Fzd8 , which is induced_Med13dependent	CTTGGCGGTGCTACAGCGCTCTAGCGGCGCTGCCGCGGCTTCGGCCAAGGAGCTGGCGTGCCAAGAGATC
capture probe for CapC11_MediatorPolycomb	5:71657607-71657677_Gabra4	used for CapC11 (PolycombMediator)to capture the promoter of Gabra4 , which is induced_Med13dependent	GATCTGCTTCGCTCCAGGAAGAGTGGCCAGAGGGGTGTTGTGGATTTGGACACTTGCCCACCTTCCCCAT
capture probe for CapC11_MediatorPolycomb	5:71659614-71659684_Gabra4	used for CapC11 (PolycombMediator)to capture the promoter of Gabra4 , which is induced_Med13dependent	AGCACAGGGCGTACAGCCTATCAGTAACTATGACTAGACGAATAATCAGTGATTTCCTTAATCAGAGATC
capture probe for CapC11_MediatorPolycomb	14:63245184-63245254_Gata4	used for CapC11 (PolycombMediator)to capture the promoter of Gata4 , which is induced_Med13dependent	GATCTCCGTGAGTCCGCGGAGCTGCAACTGCGGCTGAGCCTCGGGCGGCCACTCTGCGGGCCTCCGGCTT
capture probe for CapC11_MediatorPolycomb	14:63245228-63245298_Gata4	used for CapC11 (PolycombMediator)to capture the promoter of Gata4 , which is induced_Med13dependent	CGGCCACTCTGCGGGCCTCCGGCTTGTCCCCTGCTCCCGGCGCGGTTCCCCGGGCCCCCGCGTAGCGATC
capture probe for CapC11_MediatorPolycomb	7:99381200-99381270_Gdpd5	used for CapC11 (PolycombMediator)to capture the promoter of Gdpd5 , which is induced_Med13dependent	GATCTCCAGGCGGCTGGCTCGCTTGCTACGCGCAGCTTTCATTGTCCTTCTCCAGCGGCACCAGACCACG
capture probe for CapC11_MediatorPolycomb	7:99381754-99381824_Gdpd5	used for CapC11 (PolycombMediator)to capture the promoter of Gdpd5 , which is induced_Med13dependent	CATTCCGCGCCTGGACTTTCCTAGCCCCGTGGTCTGGAGCTGCTGGGACGTTCGAGCCCCGGCCTTGATC
capture probe for CapC11_MediatorPolycomb	19:58454430-58454500_Gfra1	used for CapC11 (PolycombMediator)to capture the promoter of Gfra1 , which is induced_Med13dependent	GATCCCCGGGCGACTGCGCTCCTCTGGCCACTCAAAGTTAAGCTCCATCCAGGGTGAGAGCAGACTCCCC
capture probe for CapC11_MediatorPolycomb	19:58454964-58455034_Gfra1	used for CapC11 (PolycombMediator)to capture the promoter of Gfra1 , which is induced_Med13dependent	CCTGCTCCGGCTCCGGGAAGTTGGCCGCCCTCCCTGGCTCTCGCCCGACCACTCACTTGCTGGCTCGATC
capture probe for CapC11_MediatorPolycomb	10:120476762-120476832_Hmga2	used for CapC11 (PolycombMediator)to capture the promoter of Hmga2 , which is induced_Med13dependent	GATCCGGTAGGGCGCCCAGCTCAGCTCTAGCAAGGAACAGAGCAGTGGGTGGCACCGCGCCTCCTCGGGT
capture probe for CapC11_MediatorPolycomb	10:120476978-120477048_Hmga2	used for CapC11 (PolycombMediator)to capture the promoter of Hmga2 , which is induced_Med13dependent	TGCGTGTGTGTACACGCGCGCTCGCACTTGCGGAGGGGGTGGCGGGAACGGGGAGTGCCCACCTCTGATC
capture probe for CapC11_MediatorPolycomb	11:83850860-83850930_Hnf1b	used for CapC11 (PolycombMediator)to capture the promoter of Hnf1b , which is induced_Med13dependent	GATCATGGCAAGTTAGAAGTTTTCTGACTCCTCTCGGAGGAGTCTCCGGGACCCCAGAGAGTAACAGGTG
capture probe for CapC11_MediatorPolycomb	11:83851059-83851129_Hnf1b	used for CapC11 (PolycombMediator)to capture the promoter of Hnf1b , which is induced_Med13dependent	GCTCACGTCGCTCCAGCAAGAACTCCTGAGTGCCCTGCTGAGCTCCGGAGTCACCAAGGAAGTGCTGATC
capture probe for CapC11_MediatorPolycomb	11:83852056-83852126_Hnf1b.2	used for CapC11 (PolycombMediator)to capture the promoter of Hnf1b.2 , which is induced_Med13dependent	GATCACTTGCCGGTCCTCTCGCCCGGGCCTACGCTTTGACAGCTAGTTACTAATTATCCAAGGAGCCAAG
capture probe for CapC11_MediatorPolycomb	11:83853696-83853766_Hnf1b.2	used for CapC11 (PolycombMediator)to capture the promoter of Hnf1b.2 , which is induced_Med13dependent	TTTCCCAATAACTCTTTACCTGGGCCTCAGAGCTCTCTTCCGTAGGGAATATGCGGGGCATTCTGGGATC
capture probe for CapC11_MediatorPolycomb	6:52158239-52158309_Hoxa1	used for CapC11 (PolycombMediator)to capture the promoter of Hoxa1 , which is induced_Med13dependent	GATCCTGCGAAGCCCTGGGTGACCGTGCCAACTTTCTCACTTCCTCCATAGGACCAGAGAAGAAAAATGA
capture probe for CapC11_MediatorPolycomb	6:52158362-52158432_Hoxa1	used for CapC11 (PolycombMediator)to capture the promoter of Hoxa1 , which is induced_Med13dependent	GGACACGTGACTCTACCAGCCAATGGCTGAGCCGCCTGCGAAAGTTTACCGGCTGCGGCCGTGATGGATC
capture probe for CapC11_MediatorPolycomb	6:52212816-52212886_Hoxa3	used for CapC11 (PolycombMediator)to capture the promoter of Hoxa3 , which is induced_Med13dependent	GATCCGCCTTGAGGGAGGAGGGAAAAGGAGTGATTGTAGGTGGTGGCGGTAGTGGGTGAGAATGAGTGAC
capture probe for CapC11_MediatorPolycomb	6:52213888-52213958_Hoxa3	used for CapC11 (PolycombMediator)to capture the promoter of Hoxa3 , which is induced_Med13dependent	GCAGGGACCCTGAATTCCATGTCTTTCCTACCCCTGGACTGTACTCAGGACGCATGTGGAATCCGGGATC
capture probe for CapC11_MediatorPolycomb	6:52191984-52192054_Hoxa4	used for CapC11 (PolycombMediator)to capture the promoter of Hoxa4 , which is induced_Med13dependent	GATCAGGAAACGCGCGGGGGATGCGTGATGGATGCTGCTAGCCTTCAGGGTGGGAGAAGCGAGCTTGGGT
capture probe for CapC11_MediatorPolycomb	6:52192116-52192186_Hoxa4	used for CapC11 (PolycombMediator)to capture the promoter of Hoxa4 , which is induced_Med13dependent	TCGAGCCCTGTTCCTGCCCACGTCTGTCCTAGGCCTCTGGGCAGCTGGTCGCCACGACTCAGCGCCGATC
capture probe for CapC11_MediatorPolycomb	6:52227522-52227592_Hoxa9	used for CapC11 (PolycombMediator)to capture the promoter of Hoxa9 , which is induced_Med13dependent	GATCCCATAGTCAAACTACAGCTCAAGTCCAGTGCTACAAATTAACCCGGGAGGAACACTGGACATTGAC
capture probe for CapC11_MediatorPolycomb	6:52227893-52227963_Hoxa9	used for CapC11 (PolycombMediator)to capture the promoter of Hoxa9 , which is induced_Med13dependent	CCAACGCTCTGACAGATTCCCCCAAATATTAGGCTCTCCACCAGAGAGGGGCTGGGAAGCTCCCGGGATC
capture probe for CapC11_MediatorPolycomb	11:96365701-96365771_Hoxb1	used for CapC11 (PolycombMediator)to capture the promoter of Hoxb1 , which is induced_Med13dependent	GATCGCTGGCGGGGCCAAGCTGGCCCGGGCCATGGGCTCAAGCTTCAGCTCTGTGACATACTGCCGAAAG
capture probe for CapC11_MediatorPolycomb	11:96366631-96366701_Hoxb1	used for CapC11 (PolycombMediator)to capture the promoter of Hoxb1 , which is induced_Med13dependent	GTATGGGCGGAAGGCTGGTTCTAGATTTTGTAATTACTAATGGAGGGGGTGTGTGATGCCACATAGGATC
capture probe for CapC11_MediatorPolycomb	11:96350363-96350433_Hoxb2	used for CapC11 (PolycombMediator)to capture the promoter of Hoxb2 , which is induced_Med13dependent	GATCGCCTCATCTCCTCTTGGTCCCTCTGACCCACTTATTTAAAAATCTTCCCCCAGCCGACTTTTCATT
capture probe for CapC11_MediatorPolycomb	11:96352117-96352187_Hoxb2	used for CapC11 (PolycombMediator)to capture the promoter of Hoxb2 , which is induced_Med13dependent	AGAAACCCAGCCAATCCGCCGCATCCCCTTCTCCAGCCGCCTCCTCGGTCCGGGCCTCCGAGGTCGGATC
capture probe for CapC11_MediatorPolycomb	11:96343553-96343623_Hoxb3	used for CapC11 (PolycombMediator)to capture the promoter of Hoxb3 , which is induced_Med13dependent	GATCTGCAAGTTCCAGGCTAGACTTTGCTTAGGTGGAAAGATATGGAAGGAAGAAAGACTGGAAGCAGAG
capture probe for CapC11_MediatorPolycomb	11:96345214-96345284_Hoxb3	used for CapC11 (PolycombMediator)to capture the promoter of Hoxb3 , which is induced_Med13dependent	AGGGTGCGCGCACACGCAAAATCCTAGCCCTAAATAAATGGCCACGCAGCTCTGTCTGTTTGACATGATC
capture probe for CapC11_MediatorPolycomb	11:96322497-96322567_Hoxb3.2	used for CapC11 (PolycombMediator)to capture the promoter of Hoxb3.2 , which is induced_Med13dependent	GATCCTCAGAGACCTAGGCCAGGTCTGGGTCACTTTTGTGTACCACAGCCAAGAAGTTCTAAGGCCTGAA
capture probe for CapC11_MediatorPolycomb	11:96323249-96323319_Hoxb3.2	used for CapC11 (PolycombMediator)to capture the promoter of Hoxb3.2 , which is induced_Med13dependent	TCATTATTCAACAGCAAATCTCCGCAGACCGGCTGTTGGGGGAAAAAAGTGTTAGCCGTCTCTCCGGATC
capture probe for CapC11_MediatorPolycomb	11:96318053-96318123_Hoxb4	used for CapC11 (PolycombMediator)to capture the promoter of Hoxb4 , which is induced_Med13dependent	GATCTGCTCGCGGTTCCATTCATCTCTGACAAGTCCCTCTGCGCACCCGCCTTCTAGCTCCCGACGCCTC
capture probe for CapC11_MediatorPolycomb	11:96318582-96318652_Hoxb4	used for CapC11 (PolycombMediator)to capture the promoter of Hoxb4 , which is induced_Med13dependent	AGTAGGGTCCGGGTGAGCAGATTTCCTTATCCGGGAATCGCAGGCCGGGTGGCCATTGGCTCGGAGGATC
capture probe for CapC11_MediatorPolycomb	11:96303362-96303432_Hoxb5	used for CapC11 (PolycombMediator)to capture the promoter of Hoxb5 , which is induced_Med13dependent	GATCGTCATTATTTGTAACCATAGAGCATGAATTACCTCTTGAGGTCATCAGTGAGAATTTACGACTGGT
capture probe for CapC11_MediatorPolycomb	11:96303514-96303584_Hoxb5	used for CapC11 (PolycombMediator)to capture the promoter of Hoxb5 , which is induced_Med13dependent	GTACAGTGCATCGCTATAATTCATTAATACATCATAAATCGTGAAGCACAGGGTTATAACGACCACGATC
capture probe for CapC11_MediatorPolycomb	11:96281897-96281967_Hoxb8	used for CapC11 (PolycombMediator)to capture the promoter of Hoxb8 , which is induced_Med13dependent	GATCATTAAAGCTTTAAATATGACTACCTCGTTTGTTTGAAAATATGTTTAGGAGAGGAAGCTGTATGAT
capture probe for CapC11_MediatorPolycomb	11:96282682-96282752_Hoxb8	used for CapC11 (PolycombMediator)to capture the promoter of Hoxb8 , which is induced_Med13dependent	AGGCTTAGACTTTTGCAGGCTTCGCTCTTCTATTCCTGGAAATCACAAAAAGTGTGGCGGCTTTGAGATC
capture probe for CapC11_MediatorPolycomb	15:103034362-103034432_Hoxc4	used for CapC11 (PolycombMediator)to capture the promoter of Hoxc4 , which is induced_Med13dependent	GATCACAGCCTCCCGACAGCCCCCAGTGCCCAAACATTGGAGTCGAGCTGGGAGCCACCCATCTTTAGCA
capture probe for CapC11_MediatorPolycomb	15:103034658-103034728_Hoxc4	used for CapC11 (PolycombMediator)to capture the promoter of Hoxc4 , which is induced_Med13dependent	AGGAGGGCTTTATGGAGCAGAAAAACGACAAAGCGAGAAAAATTATTTTCCACTCCAGAAATTAATGATC
capture probe for CapC11_MediatorPolycomb	15:103009187-103009257_Hoxc6	used for CapC11 (PolycombMediator)to capture the promoter of Hoxc6 , which is induced_Med13dependent	GATCACTCTGCCACAGCACAGCAAAGTTAGCTGGGGTGGGGAGATTTCCTGGGACTAGACCTTTCCTTCC
capture probe for CapC11_MediatorPolycomb	15:103009632-103009702_Hoxc6	used for CapC11 (PolycombMediator)to capture the promoter of Hoxc6 , which is induced_Med13dependent	TTATCCTGCCACCTCGCCGGGGGCCAGGACGTCCTCCCCAACGTCGCCCTCAATTCCACCGCCTATGATC
capture probe for CapC11_MediatorPolycomb	15:102989997-102990067_Hoxc8	used for CapC11 (PolycombMediator)to capture the promoter of Hoxc8 , which is induced_Med13dependent	GATCACCATGCTGGGCTTCTCAGAGTCCTCAGACTTAAGGAACCTCAGAGAACTCATCTTTTGGATTGCA
capture probe for CapC11_MediatorPolycomb	15:102990673-102990743_Hoxc8	used for CapC11 (PolycombMediator)to capture the promoter of Hoxc8 , which is induced_Med13dependent	AGCCGGCCAGCTTGGGGTTCGGTCCCGGGGGGAGGGGAGTTTCGGGGATACCCGGCGGGGGAGCGTGATC
capture probe for CapC11_MediatorPolycomb	1:72874650-72874720_Igfbp5	used for CapC11 (PolycombMediator)to capture the promoter of Igfbp5 , which is induced_Med13dependent	GATCGGGAAAATGTTGAAATCGAGGGGGGAAAAAGGGCAAAAACCCAGACCTCACCAAACCTGGACCCCA
capture probe for CapC11_MediatorPolycomb	1:72875794-72875864_Igfbp5	used for CapC11 (PolycombMediator)to capture the promoter of Igfbp5 , which is induced_Med13dependent	GAAGGAAGGTAGGATAAAGTGATAACCTTCTTGGGTTGACAATGAGGCATTTCTGTGGGGTAGGCAGATC
capture probe for CapC11_MediatorPolycomb	6:126739917-126739987_Kcna6	used for CapC11 (PolycombMediator)to capture the promoter of Kcna6 , which is induced_Med13dependent	GATCTCATGTCACCTCGGCGGTGCGCTCCCCGCCACTAGGACGGCGCCCACGACACGAGCTCCAGAGAGC
capture probe for CapC11_MediatorPolycomb	6:126741665-126741735_Kcna6	used for CapC11 (PolycombMediator)to capture the promoter of Kcna6 , which is induced_Med13dependent	ACTACTCTGCCTCTCTTAGAATGCCAAAAAGATTTTCCATCCATTCTCCCAAAGGCTTCCTCCCTAGATC
capture probe for CapC11_MediatorPolycomb	18:80364054-80364124_Kcng2	used for CapC11 (PolycombMediator)to capture the promoter of Kcng2 , which is induced_Med13dependent	GATCACACATACATGGGAGCTAATAGTGCATACATGAGACACACTGGTGCACACCCTCACACACAGCTAT
capture probe for CapC11_MediatorPolycomb	18:80364243-80364313_Kcng2	used for CapC11 (PolycombMediator)to capture the promoter of Kcng2 , which is induced_Med13dependent	ACAAACTCCAGAGACATTTAGGATGGGAATGTAGTTTTCCAGTCTACGGACAAGTTCCAACTGTGAGATC
capture probe for CapC11_MediatorPolycomb	12:31264995-31265065_Lamb1	used for CapC11 (PolycombMediator)to capture the promoter of Lamb1 , which is induced_Med13dependent	GATCTACACACCTACCTCCGGGACCAGCCCCGACGCATCCCTCCCCAGCTTGCTCCACTTGGGAAGCGCG
capture probe for CapC11_MediatorPolycomb	12:31265630-31265700_Lamb1	used for CapC11 (PolycombMediator)to capture the promoter of Lamb1 , which is induced_Med13dependent	GTGCTCCGGCATTAGGGAAGAAAACCCCCAAACCGGTTTGCCCCCGCTTTGAAGGCAGTTTTGGGGGATC
capture probe for CapC11_MediatorPolycomb	2:33639874-33639944_Lmx1b	used for CapC11 (PolycombMediator)to capture the promoter of Lmx1b , which is induced_Med13dependent	GATCCAGCGGATGGTGTTATTACCAACGAGAAGGAGCTCCGCGCGGGGTGGCCGGCTGGAACCCAACCAG
capture probe for CapC11_MediatorPolycomb	2:33641800-33641870_Lmx1b	used for CapC11 (PolycombMediator)to capture the promoter of Lmx1b , which is induced_Med13dependent	AAGCCCAGGCCTGGCAGAAATAGGGCGGGGGAATGAGTTGAGGGGGCTCTCATAGCCAGAATGGGAGATC
capture probe for CapC11_MediatorPolycomb	3:158561999-158562069_Lrrc7	used for CapC11 (PolycombMediator)to capture the promoter of Lrrc7 , which is induced_Med13dependent	GATCTCAGTCCCGCGGAGAAATGAGATGTTCTAGCTTTCTCTGGTTCCGTTACCACCCGCAGCTTTTAGA
capture probe for CapC11_MediatorPolycomb	3:158563451-158563521_Lrrc7	used for CapC11 (PolycombMediator)to capture the promoter of Lrrc7 , which is induced_Med13dependent	AGAAAAAGCTCCTCTGAGCTTAGAACTGTCTGCATTAGAACTCAGAACTTCTTACTCTAACTTGATGATC
capture probe for CapC11_MediatorPolycomb	2:160365966-160366036_Mafb	used for CapC11 (PolycombMediator)to capture the promoter of Mafb , which is induced_Med13dependent	GATCACCTCGTCCTTGGTGAAGCCCCGCAGGTGGCGGTTCAGCTCACGCACCGACATGGACACCAGCTGG
capture probe for CapC11_MediatorPolycomb	2:160367596-160367666_Mafb	used for CapC11 (PolycombMediator)to capture the promoter of Mafb , which is induced_Med13dependent	TAGCTCTGTCTGCGCTAATGTATGCGGTGGGGGAGGGCGGGGTTGGGGCTCCAAGAGTTCTGTTCAGATC
capture probe for CapC11_MediatorPolycomb	11:19018886-19018956_Meis1	used for CapC11 (PolycombMediator)to capture the promoter of Meis1 , which is induced_Med13dependent	GATCGATGCTGCCCGCTTGCAGTCGCCGTGCGTGTGTAAAGTGTGTGTTGCACAGGCGGAGAGGTGGATT
capture probe for CapC11_MediatorPolycomb	11:19020554-19020624_Meis1	used for CapC11 (PolycombMediator)to capture the promoter of Meis1 , which is induced_Med13dependent	ATCGGAAGGCGTCCCCGCCCAGGCAGCCGCGCATTGGCTGCGGGGAAAATCAATTATCAAATAATCGATC
capture probe for CapC11_MediatorPolycomb	2:116065449-116065519_Meis2	used for CapC11 (PolycombMediator)to capture the promoter of Meis2 , which is induced_Med13dependent	GATCCTCTCTTTTTAAAGTATTGTTCAAAGAAAGCAAGGAGAAAACCAAGAAAAAAATGAATAGTTTGCA
capture probe for CapC11_MediatorPolycomb	2:116066142-116066212_Meis2	used for CapC11 (PolycombMediator)to capture the promoter of Meis2 , which is induced_Med13dependent	AGAGGACAGGGAGAGCGCAGACAGGAAAACTGCAGAAAGCCACAGGGAAAGTACGGTACAGACTCAGATC
capture probe for CapC11_MediatorPolycomb	2:106693222-106693292_Mpped2	used for CapC11 (PolycombMediator)to capture the promoter of Mpped2 , which is induced_Med13dependent	GATCACACACGATGGTGAACTTGCAGCTCAGCTTCCTGCCGCCTGCTTGACCCAGGGAGCACCAGCAGCC
capture probe for CapC11_MediatorPolycomb	2:106693499-106693569_Mpped2	used for CapC11 (PolycombMediator)to capture the promoter of Mpped2 , which is induced_Med13dependent	CTCGCGCTCCCTTCGCTCGCCGCGCCCTCGCTGCCTCTCCTCGCCCCCTCGCTCCTTCTCTTCCCAGATC
capture probe for CapC11_MediatorPolycomb	2:106695017-106695087_Mpped2.2	used for CapC11 (PolycombMediator)to capture the promoter of Mpped2.2 , which is induced_Med13dependent	GATCTCTTCCCTTCCCAACTGTTCCCGGGAGGAGCCTGGCAGCTCCGGGACTCAGAGCAAAGAGGCAGCT
capture probe for CapC11_MediatorPolycomb	2:106695793-106695863_Mpped2.2	used for CapC11 (PolycombMediator)to capture the promoter of Mpped2.2 , which is induced_Med13dependent	TCCCGCATGCGGAGATGAGTAACTGGAAATGGGCATAAAAGAGTAGGGGCGTGAGTTAAGGTTCTCGATC
capture probe for CapC11_MediatorPolycomb	5:37824529-37824599_Msx1	used for CapC11 (PolycombMediator)to capture the promoter of Msx1 , which is induced_Med13dependent	GATCCCTGCGCCGCTCAGGCCGAGTTCCCAGGCGCACTCGCCGGCTCCGGGTCCGCCGCCGCTCCCCTGA
capture probe for CapC11_MediatorPolycomb	5:37825194-37825264_Msx1	used for CapC11 (PolycombMediator)to capture the promoter of Msx1 , which is induced_Med13dependent	CTGGACAAAGTTAATCAAAGAAAGTACAGGTCCTGTTGGTTCTGTGGGTACGGGAACAAGTAACATGATC
capture probe for CapC11_MediatorPolycomb	7:49975053-49975123_Nell1	used for CapC11 (PolycombMediator)to capture the promoter of Nell1 , which is induced_Med13dependent	GATCCTTGCATCTCCGGAGTCCAGGAGGCGAGCGGAATCCGCACAGACTCCCAGGGCAACCTGCGGGAGT
capture probe for CapC11_MediatorPolycomb	7:49975713-49975783_Nell1	used for CapC11 (PolycombMediator)to capture the promoter of Nell1 , which is induced_Med13dependent	GCCTTGTGTGGCTAGCAAGCAGCTTCCCGGTTCTAAGGAGTCAGAACCCGCTGCAGCGTGGCCAGAGATC
capture probe for CapC11_MediatorPolycomb	3:90465791-90465861_Npr1	used for CapC11 (PolycombMediator)to capture the promoter of Npr1 , which is induced_Med13dependent	GATCTAAGAAGAGCGAGGGGAGCGGGTGCGCCAGCGAGGAAAGGGGAGTGTGCGCTCGCGCTTGCCCCAG
capture probe for CapC11_MediatorPolycomb	3:90466220-90466290_Npr1	used for CapC11 (PolycombMediator)to capture the promoter of Npr1 , which is induced_Med13dependent	TCGCCCCCTCCTATACCCCCCTTTTCTACCTGGCTCCTAGGGAAGAGGAAAGTAGAGGTTTGTTTGGATC
capture probe for CapC11_MediatorPolycomb	13:78198543-78198613_Nr2f1	used for CapC11 (PolycombMediator)to capture the promoter of Nr2f1 , which is induced_Med13dependent	GATCTCGCCAGCTGCTAACTACCATTGCCATATCTTTGGGCCCAGGGAGCGCTGGGGGGAGCCGAGCTGC
capture probe for CapC11_MediatorPolycomb	13:78199440-78199510_Nr2f1	used for CapC11 (PolycombMediator)to capture the promoter of Nr2f1 , which is induced_Med13dependent	CGCCGCTGTCCTGGCGGGAGCCCTCGCCCGGTTTCAAGAGTGCGGGGAGCTGGGAGAGTCGAGCAGGATC
capture probe for CapC11_MediatorPolycomb	5:38159410-38159480_Nsg1	used for CapC11 (PolycombMediator)to capture the promoter of Nsg1 , which is induced_Med13dependent	GATCTGGGCTCCAAGCGCGCTCCGAGGCTCAGTGTCGCCCGCTCCCGCGCACAGCAATGGCGGAGGCGGC
capture probe for CapC11_MediatorPolycomb	5:38159426-38159496_Nsg1	used for CapC11 (PolycombMediator)to capture the promoter of Nsg1 , which is induced_Med13dependent	CGCTCCGAGGCTCAGTGTCGCCCGCTCCCGCGCACAGCAATGGCGGAGGCGGCGCCGCGGCCGGGGGATC
capture probe for CapC11_MediatorPolycomb	11:59136280-59136350_Obscn	used for CapC11 (PolycombMediator)to capture the promoter of Obscn , which is induced_Med13dependent	GATCTGGCAGCTCAGCGTGGCATCCTTGCCAACAGATACCACAAAGGCCTTTGGCCGCGTCAGGAAGCGG
capture probe for CapC11_MediatorPolycomb	11:59136554-59136624_Obscn	used for CapC11 (PolycombMediator)to capture the promoter of Obscn , which is induced_Med13dependent	ACCCACTCAAGTGCCTCCGAAGTCCAGCAGTTCAGATTGGCCCCTTTCTGTGACTTGAAAGTCTAGGATC
capture probe for CapC11_MediatorPolycomb	3:9833322-9833392_Pag1	used for CapC11 (PolycombMediator)to capture the promoter of Pag1 , which is induced_Med13dependent	GATCCTCGTCGCCTCGGTTCTGCCGTGCCGGGGGAGGTGCGCTCTCCCGGGCGCACCGGGCGGCCGCAGA
capture probe for CapC11_MediatorPolycomb	3:9833926-9833996_Pag1	used for CapC11 (PolycombMediator)to capture the promoter of Pag1 , which is induced_Med13dependent	GTCAAGTTTAACCCAGATGGTTGCTTAACCTTCAAGGACTGCAATTTGCAGGACACCTTTCACTTTGATC
capture probe for CapC11_MediatorPolycomb	13:117025213-117025283_Parp8	used for CapC11 (PolycombMediator)to capture the promoter of Parp8 , which is induced_Med13dependent	GATCACGACGTCGATATCCTTCTGAATTCTCTCTTGCCTTGAACACATCCCCATTAAATAAATCCCTGGA
capture probe for CapC11_MediatorPolycomb	13:117025341-117025411_Parp8	used for CapC11 (PolycombMediator)to capture the promoter of Parp8 , which is induced_Med13dependent	AAATATTCAGTTAAAAATGAAACCTCTGGCCGAGGCAGGGGCTGAAGGCGAAGTGGTTTCGGAAGTGATC
capture probe for CapC11_MediatorPolycomb	6:141250284-141250354_Pde3a	used for CapC11 (PolycombMediator)to capture the promoter of Pde3a , which is induced_Med13dependent	CTGGAGACCTTACCTGGCATACTTGGCGGCCGTGCTTGGGCTGCTGCTGGCCAGGTACGCCGAGCAGATC
capture probe for CapC11_MediatorPolycomb	6:141249508-141249578_Pde3a	used for CapC11 (PolycombMediator)to capture the promoter of Pde3a , which is induced_Med13dependent	GATCCGGAAGAAGTGATTCCGAGAGTGGGCTCGAGAAGAGCGCGGACGCGCGAGTGGGACGGGTGGGGGT
capture probe for CapC11_MediatorPolycomb	5:75151333-75151403_Pdgfra.2	used for CapC11 (PolycombMediator)to capture the promoter of Pdgfra.2 , which is induced_Med13dependent	GATCGCCGTGTCCCAACTGTCTCTCGCTGGGTGTCTTGGGTTCCCTGGTTTGTGGCTCAAACGTCCTGAA
capture probe for CapC11_MediatorPolycomb	5:75152436-75152506_Pdgfra.2	used for CapC11 (PolycombMediator)to capture the promoter of Pdgfra.2 , which is induced_Med13dependent	AAATTGACATAGAAGGAGAAGGTAAGGGAGAGGAAAAAGTGACTTTTGTTTCTCAAGAAGGTCCCTGATC
capture probe for CapC11_MediatorPolycomb	3:129212668-129212738_Pitx2	used for CapC11 (PolycombMediator)to capture the promoter of Pitx2 , which is induced_Med13dependent	GATCTGTTTTGTTTTATACAAATGAAAAAGATTTTGCTTTTCCTACTTGGCCAGTTCGCTAGGCTCCCCA
capture probe for CapC11_MediatorPolycomb	3:129213900-129213970_Pitx2	used for CapC11 (PolycombMediator)to capture the promoter of Pitx2 , which is induced_Med13dependent	TCTTGCCACCAGGAAGCCCGCCTCTGGTTTTAAGATGTTAGGCCAACAGGGAAGCGCGGAGCCGCAGATC
capture probe for CapC11_MediatorPolycomb	3:129199783-129199853_Pitx2.2	used for CapC11 (PolycombMediator)to capture the promoter of Pitx2.2 , which is induced_Med13dependent	GATCGCCCAGCGTACAGCAGGCTCGGCCGCCCGCCCGCGCGCCACTGTGCACTGGAGTTTGGTGGAATCT
capture probe for CapC11_MediatorPolycomb	3:129199972-129200042_Pitx2.2	used for CapC11 (PolycombMediator)to capture the promoter of Pitx2.2 , which is induced_Med13dependent	AACTGCCGGCGCCCGCTAGCTTTAGCAGCCCCCCGCGTGGACCCTCTCGGAACTTGGCACCCTCAAGATC
capture probe for CapC11_MediatorPolycomb	1:190170384-190170454_Prox1	used for CapC11 (PolycombMediator)to capture the promoter of Prox1 , which is induced_Med13dependent	CGCACGCGGTGATGTCTTACTGGTGATAATTGGCCCAGGGGTCGGTGAGTCTGTGCGGGAGCGAGTGATC
capture probe for CapC11_MediatorPolycomb	1:190170105-190170175_Prox1	used for CapC11 (PolycombMediator)to capture the promoter of Prox1 , which is induced_Med13dependent	GATCACGATTCATGTAAATAACACCATTTTCCCCCTTGGAAAAAGAATGTTTACACGGGTGTGAGTAACG
capture probe for CapC11_MediatorPolycomb	9:110742283-110742353_Pth1r	used for CapC11 (PolycombMediator)to capture the promoter of Pth1r , which is induced_Med13dependent	GATCCGGGCGGTCCCCATCGCCACCGCCTAGGGCCGCGTCCCTCGGGGCAGCCGCCGCCGGCCCTGGTGA
capture probe for CapC11_MediatorPolycomb	9:110743501-110743571_Pth1r	used for CapC11 (PolycombMediator)to capture the promoter of Pth1r , which is induced_Med13dependent	CCCCCGACAGCCTCCCCAAGCCAGCGCCCCGTCCGCAGCCCCGGGGGGACTTCATGGAGCTCTCGGGATC
capture probe for CapC11_MediatorPolycomb	13:46418040-46418110_Rbm24	used for CapC11 (PolycombMediator)to capture the promoter of Rbm24 , which is induced_Med13dependent	GATCTCCTTGGTCCCAGGTGTTTGGGAGGGGACTGGCCTCTGTACAAACCACCCCAGGCCCCGGGGGACT
capture probe for CapC11_MediatorPolycomb	13:46418729-46418799_Rbm24	used for CapC11 (PolycombMediator)to capture the promoter of Rbm24 , which is induced_Med13dependent	TACTTTCACGCGGCGTGAGTGCAAAAGGCTCCCACAGTCCGCGGCTACGGAGCTGGTTACCCGGACGATC
capture probe for CapC11_MediatorPolycomb	1:152624882-152624952_Rgl1	used for CapC11 (PolycombMediator)to capture the promoter of Rgl1 , which is induced_Med13dependent	GATCAGTTAGACAGTGCTCCAACAACCCGGCCCGAGAAAGCGGGAGATGGGACGAGTCCCCCAGCAGAGA
capture probe for CapC11_MediatorPolycomb	1:152625222-152625292_Rgl1	used for CapC11 (PolycombMediator)to capture the promoter of Rgl1 , which is induced_Med13dependent	CGCTCCGTGATGTCAGGCTTTCCTGTTTGTGCTTGTGAGCGCACTCTCCCTTTCGGAAGCCCCGCGGATC
capture probe for CapC11_MediatorPolycomb	7:128416647-128416717_Rgs10	used for CapC11 (PolycombMediator)to capture the promoter of Rgs10 , which is induced_Med13dependent	GATCTAAAATAAAATTTAAGTATGTAGTTAAGTCCACAGCTTCCTGAAATCCACTGTTCCAGCCTTGATG
capture probe for CapC11_MediatorPolycomb	7:128418355-128418425_Rgs10	used for CapC11 (PolycombMediator)to capture the promoter of Rgs10 , which is induced_Med13dependent	TCCCTCCCCTCGCGGCCTGGAGACATACAGCGTTCGGTGTCCCTGCCAGGCCCGAGTCACCTCCCAGATC
capture probe for CapC11_MediatorPolycomb	16:74410393-74410463_Robo2	used for CapC11 (PolycombMediator)to capture the promoter of Robo2 , which is induced_Med13dependent	GATCTAAATCCTTCATTCTGATTTCGCGCTGGGATAGCATTCATTCACACACAGGTGATACACTTTGAAC
capture probe for CapC11_MediatorPolycomb	16:74410863-74410933_Robo2	used for CapC11 (PolycombMediator)to capture the promoter of Robo2 , which is induced_Med13dependent	TGCAGAGAAATCCAAAGAGCAATAATAGTGTAAACATCAGAGGATTCATTTTGACATATGAAAAAGGATC
capture probe for CapC11_MediatorPolycomb	14:52315809-52315879_Sall2	used for CapC11 (PolycombMediator)to capture the promoter of Sall2 , which is induced_Med13dependent	GATCCGACTCTCGTGGTTCCTGGACACCCAGCAAAACGGGGGTTGGGGGATAGGGCGCGCACTCTCCCAG
capture probe for CapC11_MediatorPolycomb	14:52316153-52316223_Sall2	used for CapC11 (PolycombMediator)to capture the promoter of Sall2 , which is induced_Med13dependent	ATCCGGTCTGGGGAGGCCGCCGGCGCTGCGGCAGTCTCTGCACCCAGCGACCCAGACTGCGGAGGAGATC
capture probe for CapC11_MediatorPolycomb	1:36557059-36557129_Sema4c	used for CapC11 (PolycombMediator)to capture the promoter of Sema4c , which is induced_Med13dependent	GATCTCCACTAATCTAGACGCTAGGGGCTGGGAACAGAGATGCAGAATCTGAGGATTGCACCCCAAAACA
capture probe for CapC11_MediatorPolycomb	1:36557570-36557640_Sema4c	used for CapC11 (PolycombMediator)to capture the promoter of Sema4c , which is induced_Med13dependent	TGGTTCTCAGTGCCAGCCCGCCTCCGGAGCAGAACGGGAGGGCGGGGGGCCGCGCTAGGGAAATCCGATC
capture probe for CapC11_MediatorPolycomb	2:124089858-124089928_Sema6d	used for CapC11 (PolycombMediator)to capture the promoter of Sema6d , which is induced_Med13dependent	GATCCAAACACCTACCAGCCTGAGTCCAGAGGTTCCCAGGAGGGCGGGGACCAGCGGGGGAAGTTGGAGT
capture probe for CapC11_MediatorPolycomb	2:124090308-124090378_Sema6d	used for CapC11 (PolycombMediator)to capture the promoter of Sema6d , which is induced_Med13dependent	AGCTCCCGGAAAGCGCGCGGGGCTCAGCGGCGTCCAGGGATGCTCCCGCAGCGGGCGGAACCTGGGGATC
capture probe for CapC11_MediatorPolycomb	16:11983761-11983831_Shisa9	used for CapC11 (PolycombMediator)to capture the promoter of Shisa9 , which is induced_Med13dependent	GATCGACAGATTGCAATCGCAGCTCCTGCGCACGCACCCCTAGGGGGGGAAATCGAGGGCGGAACCACCT
capture probe for CapC11_MediatorPolycomb	16:11984590-11984660_Shisa9	used for CapC11 (PolycombMediator)to capture the promoter of Shisa9 , which is induced_Med13dependent	TCCTTCGGCTGCTTCTCGGCTGCTTCCTCACCGAGCTGTGTGCCCGCATGTGCCGGGCGCAGGAGCGATC
capture probe for CapC11_MediatorPolycomb	16:94084953-94085023_Sim2	used for CapC11 (PolycombMediator)to capture the promoter of Sim2 , which is induced_Med13dependent	GATCCCAGGCCCTGACACTCAACCTCGGAGCGGGTAGGCGCGACGCTTCTCGTGCACTCACCACGGCTTA
capture probe for CapC11_MediatorPolycomb	16:94085199-94085269_Sim2	used for CapC11 (PolycombMediator)to capture the promoter of Sim2 , which is induced_Med13dependent	CGGGTCTGCCATAAACAAACGCAGCTCGGTCACACGTGGACCGCGGAGCAACTGCGCCCCGCCACCGATC
capture probe for CapC11_MediatorPolycomb	4:87229915-87229985_Slc24a2	used for CapC11 (PolycombMediator)to capture the promoter of Slc24a2 , which is induced_Med13dependent	GATCTTAAACTTTTCCCATGGAGGGTCAATAAGAAAATAAAACGAAAGGGTAGCCACCCAACCTGCCATC
capture probe for CapC11_MediatorPolycomb	4:87230967-87231037_Slc24a2	used for CapC11 (PolycombMediator)to capture the promoter of Slc24a2 , which is induced_Med13dependent	GTGCTTCTTCCTGTCTTATTTGCAAAGACATCCTTAACCAGGAGAAACTGAGTCCAGCTCCCTGGCGATC
capture probe for CapC11_MediatorPolycomb	5:47982951-47983021_Slit2	used for CapC11 (PolycombMediator)to capture the promoter of Slit2 , which is induced_Med13dependent	GATCCTAGGAGTCTGGGCGCGAGCAGGGGCGTACGGGAACGCGCGCCGCTGTCTGCAGCCGGAGCTGCCA
capture probe for CapC11_MediatorPolycomb	5:47983682-47983752_Slit2	used for CapC11 (PolycombMediator)to capture the promoter of Slit2 , which is induced_Med13dependent	AACGTCCGGGGCTAAGCGGCATCTCAACGTCTGCGGCTGGACTCCTCCCGTGACAGTGGGTGACCGGATC
capture probe for CapC11_MediatorPolycomb	18:52766630-52766700_Sncaip	used for CapC11 (PolycombMediator)to capture the promoter of Sncaip , which is induced_Med13dependent	GATCGAAGCAACATGTGCTTTTCTCAGAGTTTACACCAGGAAAAAGAAGTTTTATTCTAACCAGATGTGA
capture probe for CapC11_MediatorPolycomb	18:52767877-52767947_Sncaip	used for CapC11 (PolycombMediator)to capture the promoter of Sncaip , which is induced_Med13dependent	TCCCGGTTTTATGCTGGAACCTTGGAATGGTTTGGGGACCAATGAGGTGGCAGCGGTTGATTCATGGATC
capture probe for CapC11_MediatorPolycomb	1:4497281-4497351_Sox17	used for CapC11 (PolycombMediator)to capture the promoter of Sox17 , which is induced_Med13dependent	GATCACCGGCCCCCACGGTGGCCCAGAACATTCAGGCCAGACCCTGCAATCTTCGCTTTGCTAGCCTCTC
capture probe for CapC11_MediatorPolycomb	1:4497950-4498020_Sox17	used for CapC11 (PolycombMediator)to capture the promoter of Sox17 , which is induced_Med13dependent	CCCAGGATGCCCAGTGTGGCATCCTTAGTCTTCTTCTCTGATTTATTAATATCCAGCTCAGTCTATGATC
capture probe for CapC11_MediatorPolycomb	13:28952806-28952876_Sox4	used for CapC11 (PolycombMediator)to capture the promoter of Sox4 , which is induced_Med13dependent	GATCTGCGACCACACCATAAAGGCGTTCATGGGCCGCTTGATGTGGCCACTGGGCGTCTTGCACCAGCTG
capture probe for CapC11_MediatorPolycomb	13:28954558-28954628_Sox4	used for CapC11 (PolycombMediator)to capture the promoter of Sox4 , which is induced_Med13dependent	TGGAACGCTAAGGCAGTGGCCCATAATTACCTCAATAAGAGACTTTGTGTGATTTCTGTATAGGGCGATC
capture probe for CapC11_MediatorPolycomb	12:118844230-118844300_Sp8	used for CapC11 (PolycombMediator)to capture the promoter of Sp8 , which is induced_Med13dependent	GATCCCACAGGTTTGCAAGAAAACAGCACACTGTCTAAGCATGTTTTTTGCAGCATGTTAAAGTTCTTGT
capture probe for CapC11_MediatorPolycomb	12:118846327-118846397_Sp8	used for CapC11 (PolycombMediator)to capture the promoter of Sp8 , which is induced_Med13dependent	CACCTCCTCCAGGACGTGCACTTCCAAAGCTTGAATCCCACCTCTGGTAGAGGGTAAGGGCGGCCAGATC
capture probe for CapC11_MediatorPolycomb	11:72489339-72489409_Spns2	used for CapC11 (PolycombMediator)to capture the promoter of Spns2 , which is induced_Med13dependent	GATCTAGGGAGCTGGCAACCAAAAGCTCCCTAGGGCATCTGGGATGGAAGGGCCCTGGTCCTCGGGCTAG
capture probe for CapC11_MediatorPolycomb	11:72490109-72490179_Spns2	used for CapC11 (PolycombMediator)to capture the promoter of Spns2 , which is induced_Med13dependent	CACAGCCCCACCCGCCTGACGGGGGCGCAAGTCACGCAGTAGCGCTGCGGCCACGGAACCCTCGGGGATC
capture probe for CapC11_MediatorPolycomb	9:97018160-97018230_Spsb4	used for CapC11 (PolycombMediator)to capture the promoter of Spsb4 , which is induced_Med13dependent	GATCACCCCTTAGCAGGAGCTGGAGAACACTTACCATAAAAGAGAGGGCGAGCGCCTGCCTGGGAGGAAT
capture probe for CapC11_MediatorPolycomb	9:97018417-97018487_Spsb4	used for CapC11 (PolycombMediator)to capture the promoter of Spsb4 , which is induced_Med13dependent	GAGAAGTTGACGCTCGGGAGAGGCCGCCGAGGTCCGGTCCCGAGTAGTGAAGTGCCCCACTGCGCTGATC
capture probe for CapC11_MediatorPolycomb	7:74013411-74013481_St8sia2	used for CapC11 (PolycombMediator)to capture the promoter of St8sia2 , which is induced_Med13dependent	GATCTCTGAGATGTCTGCGAAGATGAGGAAGACCACGAGCAGCGTAAGCGCGGCCAGCATCCAGCTCCGG
capture probe for CapC11_MediatorPolycomb	7:74014252-74014322_St8sia2	used for CapC11 (PolycombMediator)to capture the promoter of St8sia2 , which is induced_Med13dependent	ATTTATAGACCCAAGCCCGGGAGCATGGAACTCTCGAGTTGTTTGAGGTCATGGCTAGAACCCAGGGATC
capture probe for CapC11_MediatorPolycomb	14:101608774-101608844_Tbc1d4	used for CapC11 (PolycombMediator)to capture the promoter of Tbc1d4 , which is induced_Med13dependent	GATCCTGCTCGGGCTCCTGCTCCTGCAGCCCGCTGCGGCCGGCGCGCTCACCCAGCGCTGGCACGGGAAG
capture probe for CapC11_MediatorPolycomb	14:101609377-101609447_Tbc1d4	used for CapC11 (PolycombMediator)to capture the promoter of Tbc1d4 , which is induced_Med13dependent	GTCTAAAGCCTGAATATTACTATGTTCTGCATCCTTTTTCTTAATCTCAAGGACTCATCAGGATTTGATC
capture probe for CapC11_MediatorPolycomb	5:125531714-125531784_Tmem132b	used for CapC11 (PolycombMediator)to capture the promoter of Tmem132b , which is induced_Med13dependent	GATCTGCCTGAGGCTGGTAGATACTCTTGCGGGCTCTCAGGCCACACCACATCTATCACGTGCCCTAGTC
capture probe for CapC11_MediatorPolycomb	5:125532790-125532860_Tmem132b	used for CapC11 (PolycombMediator)to capture the promoter of Tmem132b , which is induced_Med13dependent	AGCCCCGGGCGGCCCAAACCCCGCGCGCGTCCCCTTTGCCTCCTCTCCAGTCCCAGCTGCCCTTTGGATC
capture probe for CapC11_MediatorPolycomb	12:15816375-15816445_Trib2	used for CapC11 (PolycombMediator)to capture the promoter of Trib2 , which is induced_Med13dependent	GATCCTCCTCCGATGAAGCAAGAAGTGCGGGCGGTGACCTGGGGGGTACCAGCAGCAGGAGCTTTCCGGG
capture probe for CapC11_MediatorPolycomb	12:15816725-15816795_Trib2	used for CapC11 (PolycombMediator)to capture the promoter of Trib2 , which is induced_Med13dependent	TCCCGGCGCTCAAGCACGCCCGCATCCCCGGGCGAGGCGGTATTAATAGTTACTTACGTGGCCGGGGATC
capture probe for CapC11_MediatorPolycomb	18:84086437-84086507_Tshz1	used for CapC11 (PolycombMediator)to capture the promoter of Tshz1 , which is induced_Med13dependent	GATCGCAGAGCTTTCAGACAGTCTCAACTGATAGACAGACACATCGAGCTGCTTTCCTGCCTCACTTTTT
capture probe for CapC11_MediatorPolycomb	18:84086651-84086721_Tshz1	used for CapC11 (PolycombMediator)to capture the promoter of Tshz1 , which is induced_Med13dependent	AGCATAACATAAAAGATTGCACGTTGCAGGAAGACGTTCAGGGGGCTGTGTTGTAATGCACTGGCTGATC
capture probe for CapC11_MediatorPolycomb	9:41157035-41157105_Ubash3b	used for CapC11 (PolycombMediator)to capture the promoter of Ubash3b , which is induced_Med13dependent	GATCCAAGTCCTCCAAGGGACCCGCCTCTCCCGGGCTTAATATAAGAGACCTCTGGGGGAGCGCGCGCGA
capture probe for CapC11_MediatorPolycomb	9:41157464-41157534_Ubash3b	used for CapC11 (PolycombMediator)to capture the promoter of Ubash3b , which is induced_Med13dependent	TGGCCGCCCATCGCCCGCGCGCCGGGGACTGGGGGTCCGGGGAGGACGGTGGGGGCGGTGCTCCCAGATC
capture probe for CapC11_MediatorPolycomb	1:190978503-190978573_Vash2	used for CapC11 (PolycombMediator)to capture the promoter of Vash2 , which is induced_Med13dependent	GATCAGGGCCCCGCGGGAGGTTGGGGTGGCCTTTAACTCTCGCGGCCGTAGGACACACGAAGGGAACCCC
capture probe for CapC11_MediatorPolycomb	1:190979401-190979471_Vash2	used for CapC11 (PolycombMediator)to capture the promoter of Vash2 , which is induced_Med13dependent	ACGCGAAATCCGATGCTGCAGTATCCTGGGAGCCCCGCGGAGCTGGAGCGACTGTCCAGGGACTAAGATC
capture probe for CapC11_MediatorPolycomb	5:131306799-131306869_Wbscr17	used for CapC11 (PolycombMediator)to capture the promoter of Wbscr17 , which is induced_Med13dependent	GATCTCTCACATGGAAGCCCCTGGCTTGCAAAAGTGTCTCTGAAATGCCTGCTCCGTCCACAGCACGCAG
capture probe for CapC11_MediatorPolycomb	5:131307560-131307630_Wbscr17	used for CapC11 (PolycombMediator)to capture the promoter of Wbscr17 , which is induced_Med13dependent	CGCTGGCGCCCCCGCAGCCTGTCACCACGGCCCGTGCAGCTCGTCCCAAGCCCCCAAGGGAACCAAGATC
capture probe for CapC11_MediatorPolycomb	9:48835889-48835959_Zbtb16	used for CapC11 (PolycombMediator)to capture the promoter of Zbtb16 , which is induced_Med13dependent	GATCGCTGCTGCAGCAGCAACCAGAGAACCCCGCACGAGCCCAGCGGCCGAGTGGCCAAAGCTAGCACCA
capture probe for CapC11_MediatorPolycomb	9:48836048-48836118_Zbtb16	used for CapC11 (PolycombMediator)to capture the promoter of Zbtb16 , which is induced_Med13dependent	CTTACCGCTTACGGAGCCTGGAGCTTGGGGTGGGTGTGCGTGCCTGGGGGGTTAGGGGTGTGCCTGGATC
capture probe for CapC11_MediatorPolycomb	18:13972037-13972107_Zfp521	used for CapC11 (PolycombMediator)to capture the promoter of Zfp521 , which is induced_Med13dependent	GATCTCCGAAAGAAAAATCTCCCACCATCCAAAAGCAGATGCGAATGGACAACGAAAATAAGCAAAGGGG
capture probe for CapC11_MediatorPolycomb	18:13972705-13972775_Zfp521	used for CapC11 (PolycombMediator)to capture the promoter of Zfp521 , which is induced_Med13dependent	GGGGAGCGGGAGGGAGGAGGGGGTCCCGCCAAGACCCGGACTGGAGGCGCCGGACGCGCCGCGCGGGATC
capture probe for CapC11_MediatorPolycomb	9:118926247-118926317_Ctdspl	used for CapC11 (PolycombMediator)to capture the promoter of Ctdspl , which is induced_Med13ESderepressed	GATCGCTGAGCTTGCTCTATCTCCCAGGCTCCGCCGCACCCTCCCACCTACCCCGAGGCCCTCTGTGCCC
capture probe for CapC11_MediatorPolycomb	9:118927084-118927154_Ctdspl	used for CapC11 (PolycombMediator)to capture the promoter of Ctdspl , which is induced_Med13ESderepressed	GGAGGCTGGGAGGGTGCCTGTGCCAGCTGAGCTCGTGTGAGTGTGCATGAGCGGCTGAGAAGTTGGGATC
capture probe for CapC11_MediatorPolycomb	6:72235220-72235290_Atoh8	used for CapC11 (PolycombMediator)to capture the promoter of Atoh8 , which is induced_Med13independent	GATCACTCTGCACGCCGCGCGCCTGGCTGTGCCGGGTGGCCGCCGCGCTGAGCGCCGCCTTGTCGCCGCG
capture probe for CapC11_MediatorPolycomb	6:72235444-72235514_Atoh8	used for CapC11 (PolycombMediator)to capture the promoter of Atoh8 , which is induced_Med13independent	CAGAACGCCCGCTGCGCTCCATCTGTGTTTGTTTAGCCTCAGTTTACACAGAAGCCCAGTTCGCAAGATC
capture probe for CapC11_MediatorPolycomb	5:136883056-136883126_Col26a1	used for CapC11 (PolycombMediator)to capture the promoter of Col26a1 , which is induced_Med13independent	GATCAGGAGTGCCCCAGACCGCTGGACTGACCCTGTTGCCCCAGGCTGGAGCGCAGGGAGCTAGCCGGTG
capture probe for CapC11_MediatorPolycomb	5:136883357-136883427_Col26a1	used for CapC11 (PolycombMediator)to capture the promoter of Col26a1 , which is induced_Med13independent	ATACACATTTTGCACTTTCCATACCAAGGTGGAGGAGGATTTGGTCCCTCTCAGTACCCAGTCTTTGATC
capture probe for CapC11_MediatorPolycomb	19:10304176-10304246_Dagla	used for CapC11 (PolycombMediator)to capture the promoter of Dagla , which is induced_Med13independent	GATCTCCCTGTAAGGGTGGGTATTTACCCTCTTATTTACCAGGGTCTGAGGGCCACCTGTCTTCCCTCAC
capture probe for CapC11_MediatorPolycomb	19:10305021-10305091_Dagla	used for CapC11 (PolycombMediator)to capture the promoter of Dagla , which is induced_Med13independent	GGGGCGGCAGCGCCCCCTAGCGCCAGGGAGGGGAGAGGCGCGCAGGCCCGAGGTGGTGGAGCCCTGGATC
capture probe for CapC11_MediatorPolycomb	12:109452842-109452912_Dlk1	used for CapC11 (PolycombMediator)to capture the promoter of Dlk1 , which is induced_Med13independent	GATCAGTGTTCCTGCTGCCCTGGTCTGTGACCTGTGCCCCAGGGACAGGCAGTAAGGTTTGCCTGTGCCG
capture probe for CapC11_MediatorPolycomb	12:109452967-109453037_Dlk1	used for CapC11 (PolycombMediator)to capture the promoter of Dlk1 , which is induced_Med13independent	CTCCACAATGGCAAGGCTCGTCGGAGGGCTTCGGCTTTTCGTGGTGGTTTTCGTGTGTGCATCTGTGATC
capture probe for CapC11_MediatorPolycomb	4:115939749-115939819_Dmbx1	used for CapC11 (PolycombMediator)to capture the promoter of Dmbx1 , which is induced_Med13independent	GATCCGCCCACCGACTCCCAGACTACAGGACCGCAAACGAGGAGAAGGTCCCCGGAGCTGACCGCCCGAG
capture probe for CapC11_MediatorPolycomb	4:115940107-115940177_Dmbx1	used for CapC11 (PolycombMediator)to capture the promoter of Dmbx1 , which is induced_Med13independent	GGAACTAGGGACCCCGGCAGCGTCCATCATTTCCCCGAGAATATCGTTCCGTCATTGCTGGCTCTGGATC
capture probe for CapC11_MediatorPolycomb	8:4166348-4166418_Evi5l	used for CapC11 (PolycombMediator)to capture the promoter of Evi5l , which is induced_Med13independent	GATCAATATTATTACTTATTTTGATAGGTAAAATTAGATGTCCATCACAGATTCTCTCATTTCAATTCGC
capture probe for CapC11_MediatorPolycomb	8:4166874-4166944_Evi5l	used for CapC11 (PolycombMediator)to capture the promoter of Evi5l , which is induced_Med13independent	CGCTGGGAGCCTTGGCATTCCCAGTCCCGGACCCTGGAACTCCGGCCTCCGCCCACCCTCCTTCCCGATC
capture probe for CapC11_MediatorPolycomb	11:76027096-76027166_Fam101b	used for CapC11 (PolycombMediator)to capture the promoter of Fam101b , which is induced_Med13independent	GATCCCTGTCCGTGTCCCGGGAGCCCCACCCAGCCCGCCCCAGCAGGAATGTGGTCGAGCCGCAGCCTGG
capture probe for CapC11_MediatorPolycomb	11:76027840-76027910_Fam101b	used for CapC11 (PolycombMediator)to capture the promoter of Fam101b , which is induced_Med13independent	GCCGAGAGGCCAAGCGCCAGGGGCCGCTGCGCTCCCGCCGCGCGCCGCCCAGCTCGTCCGAGCGCCGATC
capture probe for CapC11_MediatorPolycomb	14:58072609-58072679_Fgf9	used for CapC11 (PolycombMediator)to capture the promoter of Fgf9 , which is induced_Med13independent	GATCCGTAAATTCTGACGTAGCCCGAGCATCTTAAAAATCCCTGTAATATCGCCCAGGCACTTACGTTGC
capture probe for CapC11_MediatorPolycomb	14:58072624-58072694_Fgf9	used for CapC11 (PolycombMediator)to capture the promoter of Fgf9 , which is induced_Med13independent	CGTAGCCCGAGCATCTTAAAAATCCCTGTAATATCGCCCAGGCACTTACGTTGCTATGGTCATTCTGATC
capture probe for CapC11_MediatorPolycomb	2:180334608-180334678_Gata5	used for CapC11 (PolycombMediator)to capture the promoter of Gata5 , which is induced_Med13independent	GATCGCCAGCCAAAGCCCTCACAGGAAGGCGCGGCGTTGGCCCAGGGAGGGTGACCGGTGGGTTGTAGAC
capture probe for CapC11_MediatorPolycomb	2:180335653-180335723_Gata5	used for CapC11 (PolycombMediator)to capture the promoter of Gata5 , which is induced_Med13independent	GTCAGAAAGGAGTGAACATTGCCTGCACACTGGTGTCCACGCAACCTGCTCTCTTCAGCGTGTGGAGATC
capture probe for CapC11_MediatorPolycomb	1:178529288-178529358_Kif26b	used for CapC11 (PolycombMediator)to capture the promoter of Kif26b , which is induced_Med13independent	GATCTGGATGTGACCGCGAAGAGAGGACGCGTGGCTGGAGGAGGCAGAGAGATGAGAAGACCCATTATTT
capture probe for CapC11_MediatorPolycomb	1:178529863-178529933_Kif26b	used for CapC11 (PolycombMediator)to capture the promoter of Kif26b , which is induced_Med13independent	CGGGACTTGCAGACAGAGTTAAGCCGAGGGGGAGCATTTCCCAGGAATTCCTCTGCTCTTCCCTCGGATC
capture probe for CapC11_MediatorPolycomb	5:111417764-111417834_Mn1	used for CapC11 (PolycombMediator)to capture the promoter of Mn1 , which is induced_Med13independent	GATCATTCTGCTCTTCCGTCCCCTTCCCTCCCCCCTATCTAACTTTTTGTCTCAGCTCGTCGGCCTCCAG
capture probe for CapC11_MediatorPolycomb	5:111418055-111418125_Mn1	used for CapC11 (PolycombMediator)to capture the promoter of Mn1 , which is induced_Med13independent	CGGAACCTCGGCTGAGGCGAGTACCTGGCCGGAGGCGCGCGGCGGAGCAGGCTGTCATGCCCTATTGATC
capture probe for CapC11_MediatorPolycomb	3:26331437-26331507_Nlgn1	used for CapC11 (PolycombMediator)to capture the promoter of Nlgn1 , which is induced_Med13independent	GATCTGGGTGCCTGGGTCCCAAGGCGCACCCAAGCAGGCTCACTGCAGAGGCTGGGGCGCCGCTCGGAAG
capture probe for CapC11_MediatorPolycomb	3:26332295-26332365_Nlgn1	used for CapC11 (PolycombMediator)to capture the promoter of Nlgn1 , which is induced_Med13independent	TTATTGTTTTTATTTTCATCAGAAGATAGTAGTGGAGACTTAACACCAAGATGTGTTTAAAACATTGATC
capture probe for CapC11_MediatorPolycomb	11:119547567-119547637_Nptx1	used for CapC11 (PolycombMediator)to capture the promoter of Nptx1 , which is induced_Med13independent	GTGCGGCGCGGCCGGCCAGCATGGCTCCGGACACTTGGAGCACCGGGGCCGCTCGGCTCCGGTGGGGATC
capture probe for CapC11_MediatorPolycomb	11:119546811-119546881_Nptx1	used for CapC11 (PolycombMediator)to capture the promoter of Nptx1 , which is induced_Med13independent	GATCCTTGAGGCTGTTGGTTTGGCTGGAAGAATTGAGGCGGCTGTACTGCTGCGGGGGCATAAGGGCAGG
capture probe for CapC11_MediatorPolycomb	2:180499700-180499770_Ntsr1	used for CapC11 (PolycombMediator)to capture the promoter of Ntsr1 , which is induced_Med13independent	GATCCAATATCCCCTCATTCTCCCTCGCCTGGTAGGGAATTCTGCTTCCTGGGGTACTCATCCTAGCCCA
capture probe for CapC11_MediatorPolycomb	2:180500084-180500154_Ntsr1	used for CapC11 (PolycombMediator)to capture the promoter of Ntsr1 , which is induced_Med13independent	AGGACATCGCTGCCACCCAGGAGTGCAGAGAACCAACCACAGAATCTGGAGGTCGGTAGCAGCCCCGATC
capture probe for CapC11_MediatorPolycomb	5:63648929-63648999_Nwd2	used for CapC11 (PolycombMediator)to capture the promoter of Nwd2 , which is induced_Med13independent	GATCCCCCTCAAAGAAAGTGATTCAGGCCCCTTCAGTGAGTGCAGATTACCAACAACCTTGAGCCAACTT
capture probe for CapC11_MediatorPolycomb	5:63649509-63649579_Nwd2	used for CapC11 (PolycombMediator)to capture the promoter of Nwd2 , which is induced_Med13independent	CGCAAATGCACAGAGCTGGTTTGACCTTTAGGGGAGTTCGAGGGAGGATAGCAGGAATCTCGGGCAGATC
capture probe for CapC11_MediatorPolycomb	4:126058492-126058562_Oscp1	used for CapC11 (PolycombMediator)to capture the promoter of Oscp1 , which is induced_Med13independent	GATCTTTGTCACTTAACCCAATAAGCGCCGGTCTTCGGCCACCTCCTATCAATCCACCATGTGATTGGTT
capture probe for CapC11_MediatorPolycomb	4:126058749-126058819_Oscp1	used for CapC11 (PolycombMediator)to capture the promoter of Oscp1 , which is induced_Med13independent	CGACTGAGGGCCCAGAACATCCCCGGAGACAAGGCCCGCAAAGGTAAGTAACGCCCCCGCAGCCTTGATC
capture probe for CapC11_MediatorPolycomb	19:48205984-48206054_Sorcs3	used for CapC11 (PolycombMediator)to capture the promoter of Sorcs3 , which is induced_Med13independent	GATCCAGAGGGGAAGAGTGTAAGGGACAGGCGAACCACCTCCTTCCCGGCCGCCCCCTCCTCATTCCCCT
capture probe for CapC11_MediatorPolycomb	19:48206214-48206284_Sorcs3	used for CapC11 (PolycombMediator)to capture the promoter of Sorcs3 , which is induced_Med13independent	GCCCGGGGCACCCCTCGCCCGGACTGGGCTGCTGCTCTTGTCAACATGGGTCCTGGCCGGCGCCGAGATC
capture probe for CapC11_MediatorPolycomb	3:152981817-152981887_St6galnac5	used for CapC11 (PolycombMediator)to capture the promoter of St6galnac5 , which is induced_Med13independent	GATCCAGGAGCCCAGGCATCCCTAGCGCCCATCCCGGATTCCAAGCCAGGTAGAAAGTTGTCACCAATGA
capture probe for CapC11_MediatorPolycomb	3:152982168-152982238_St6galnac5	used for CapC11 (PolycombMediator)to capture the promoter of St6galnac5 , which is induced_Med13independent	GGGAAGCGCTGCTGTTGCAGAGATTAGAGGAGAATTAAAACTGAGCCGGACCCTCCGAGTCTTAGCGATC
capture probe for CapC11_MediatorPolycomb	11:100850116-100850186_Stat5b	used for CapC11 (PolycombMediator)to capture the promoter of Stat5b , which is induced_Med13independent	GATCGGCTCTGTCGGCGTCCCTCACACACCCATCGTGACACGCACGCGCCAATACTTTTCACGGTATCCA
capture probe for CapC11_MediatorPolycomb	11:100850796-100850866_Stat5b	used for CapC11 (PolycombMediator)to capture the promoter of Stat5b , which is induced_Med13independent	GCCGCCCTGGACACCCCCTCGAGGCTCCGGGACCCCTAACACATGCTGTTTTGTTTGGGTGGGAGAGATC
capture probe for CapC11_MediatorPolycomb	14:21987125-21987195_Zfp503	used for CapC11 (PolycombMediator)to capture the promoter of Zfp503 , which is induced_Med13independent	GATCCCAGGGGGGAAAGAAACCCCACAGGAAGGCAGCCCTGGTAGGGGACTCAGCTTGACCCCGAGAGAA
capture probe for CapC11_MediatorPolycomb	14:21989595-21989665_Zfp503	used for CapC11 (PolycombMediator)to capture the promoter of Zfp503 , which is induced_Med13independent	TTTGCGCCGTCGCTCGGGCTGTTTGGAAAGAAGAGGGGAGGCGCTGTGCATGCTGACTTGTACCTGGATC
capture probe for CapC11_MediatorPolycomb	12:86419274-86419344_Esrrb.2	used for CapC11 (PolycombMediator)to capture the promoter of Esrrb.2 , which is pluripotent	GATCCAGACCCGGGCTGGCATGTTTTGCCAGTATTTGTTGTGTGACCTGGAGAAGGACAATTCTGCACAC
capture probe for CapC11_MediatorPolycomb	12:86422847-86422917_Esrrb.2	used for CapC11 (PolycombMediator)to capture the promoter of Esrrb.2 , which is pluripotent	TCTGGCGCTCCGCGTCCCATCGCGCTTCGGTGGAACTCGGAGCGTTCGTTGTGCGGTCCTGGAAATGATC
capture probe for CapC11_MediatorPolycomb	4:55531930-55532000_Klf4	used for CapC11 (PolycombMediator)to capture the promoter of Klf4 , which is pluripotent	CCAAAGTCAACGAAGATTAAAAACTTTAGAAACAAAACCTCAAACCAAAACCCCCAGATTGCCCGAGATC
capture probe for CapC11_MediatorPolycomb	4:55531324-55531394_Klf4	used for CapC11 (PolycombMediator)to capture the promoter of Klf4 , which is pluripotent	GATCACTCCGGCCCAAAGGGTCTCGAGACTTGTCCACCTAAAATATAGTGGACTGAGTGCGCCCACCCCA
capture probe for CapC11_MediatorPolycomb	6:122707354-122707424_Nanog	used for CapC11 (PolycombMediator)to capture the promoter of Nanog , which is pluripotent	GATCAGAGGATGCCCCCTAAGCTTTCCCTCCCTCCCAGTCTGGGTCACCTTACAGCTTCTTTTGCATTAC
capture probe for CapC11_MediatorPolycomb	6:122707635-122707705_Nanog	used for CapC11 (PolycombMediator)to capture the promoter of Nanog , which is pluripotent	GGCTGCGGCTCACTTCCTTCTGACTTCTTGATAATTTTGCATTAGACATTTAACTCTTCTTTCTATGATC
capture probe for CapC11_MediatorPolycomb	6:122339268-122339338_Phc1	used for CapC11 (PolycombMediator)to capture the promoter of Phc1 , which is pluripotent	GATCGGGGAGCCCGGCGGAGCGCGAGAAGCAGGGAGATAACCAGACAGCATGCTCGGATGGAAGGACCAA
capture probe for CapC11_MediatorPolycomb	6:122340237-122340307_Phc1	used for CapC11 (PolycombMediator)to capture the promoter of Phc1 , which is pluripotent	CGTGAAAGGGGGGGAAAAAAAGAAGGTATTTTCTGCAGCTTCTGGGAATAGGGGCTCGAAAGAAAGGATC
capture probe for CapC11_MediatorPolycomb	2:168766420-168766490_Sall4	used for CapC11 (PolycombMediator)to capture the promoter of Sall4 , which is pluripotent	GATCGCCCTCCTCGGGGGGTCCCCCAGAGGTGCGCCCCTCCCCCAGGGGCCCCCAAGAGGGTAGTAGAGA
capture probe for CapC11_MediatorPolycomb	2:168767152-168767222_Sall4	used for CapC11 (PolycombMediator)to capture the promoter of Sall4 , which is pluripotent	ATCAATAATGCATTGCGATTTATCATGAGCTCTGACAGCTGATTGGCCTGGGTCCAAGACCTCAGAGATC
capture probe for CapC11_MediatorPolycomb	11:100938874-100938944_Stat3	used for CapC11 (PolycombMediator)to capture the promoter of Stat3 , which is pluripotent	GATCTCCACCTGAGTGGCAGTGGCTCTGGTGGCCCGAACGTCCCTAGCCTCCGGGAGCAGTCACAGGAGG
capture probe for CapC11_MediatorPolycomb	11:100939320-100939390_Stat3	used for CapC11 (PolycombMediator)to capture the promoter of Stat3 , which is pluripotent	CCGAGGGCCGCCTGGCCTCTCCTAGCCGACGCGGTCAGGCGACACCGAGCGGGGTTGTACCTCAGCGATC
capture probe for CapC11_MediatorPolycomb	2:150667919-150667989_Acss1	used for CapC11 (PolycombMediator)to capture the promoter of Acss1 , which is RA72h_repressed	GATCTTGCCCGTCCTGAAGTCACAGTCCCAGACAGTATGGTAAGGAGTGTCCCAAACTAGTGTGTCACGG
capture probe for CapC11_MediatorPolycomb	2:150668379-150668449_Acss1	used for CapC11 (PolycombMediator)to capture the promoter of Acss1 , which is RA72h_repressed	AGGTTTTGTTGTGCGCCCAGTCCGGGGCTAGCCCGCGCTCTCGGCTTCAGTTTCCTGGGTTTCTGCGATC
capture probe for CapC11_MediatorPolycomb	17:33781514-33781584_Angptl4	used for CapC11 (PolycombMediator)to capture the promoter of Angptl4 , which is RA72h_repressed	GATCTGGAGCCCGTAGCTCATAAGCGTTTCACGGTTGCACCTAAAGCCCCACTTTATAAAGCGGGTGTGG
capture probe for CapC11_MediatorPolycomb	17:33782007-33782077_Angptl4	used for CapC11 (PolycombMediator)to capture the promoter of Angptl4 , which is RA72h_repressed	GGCTGAGTTCAGATGGCAAGTGGGGGATTACAGAACCTTGCTCTCTGCCTCTTAGAGGCTTCCTGAGATC
capture probe for CapC11_MediatorPolycomb	7:30445212-30445282_Aplp1	used for CapC11 (PolycombMediator)to capture the promoter of Aplp1 , which is RA72h_repressed	GATCGCGTGGGGCAGGCCACCTGGCCAAAAGGACTGCGGTGGCCGTCCCGCGTCCAGGTCGAGGCCCGGT
capture probe for CapC11_MediatorPolycomb	7:30446109-30446179_Aplp1	used for CapC11 (PolycombMediator)to capture the promoter of Aplp1 , which is RA72h_repressed	GCCAAGTCTCCCACCCTTGCTTCCTCAAACCTAGGAAGCCTTCCTGCCCTGATTGCCAGGTGTCTGGATC
capture probe for CapC11_MediatorPolycomb	6:7692792-7692862_Asns	used for CapC11 (PolycombMediator)to capture the promoter of Asns , which is RA72h_repressed	GATCTAGACGTCATACAGTAAAAAAAAATATTTATGGTGTCTAAATGAAGGCCACCTTCGCCTTCTGTCT
capture probe for CapC11_MediatorPolycomb	6:7693369-7693439_Asns	used for CapC11 (PolycombMediator)to capture the promoter of Asns , which is RA72h_repressed	CTGTGACACTGCAGGCAGGATAAGCCCAGAGGTCGGGCCGCCAGGTCCAGTGTCCCATCAGCAATAGATC
capture probe for CapC11_MediatorPolycomb	9:44920247-44920317_Atp5l	used for CapC11 (PolycombMediator)to capture the promoter of Atp5l , which is RA72h_repressed	GATCTCTCACCCGTCTTTAAAATTTCTGATGGCTTTCAAATACTTCGCTGAGACGCAGACCAGCTATGAG
capture probe for CapC11_MediatorPolycomb	9:44920887-44920957_Atp5l	used for CapC11 (PolycombMediator)to capture the promoter of Atp5l , which is RA72h_repressed	TGAAGAATCCTGAGATTCCTCAGGGAGCAGGCATTACTTGGGACAGCTATTCATGTTGGTCCGGAAGATC
capture probe for CapC11_MediatorPolycomb	6:42264183-42264253_Casp2	used for CapC11 (PolycombMediator)to capture the promoter of Casp2 , which is RA72h_repressed	GATCAGAAACTGGTTTTACCCGGACATCACAATCGAGGCCTTCAAAGCAGCGGGGAGTCGGGCTGTGGCA
capture probe for CapC11_MediatorPolycomb	6:42265250-42265320_Casp2	used for CapC11 (PolycombMediator)to capture the promoter of Casp2 , which is RA72h_repressed	CTGGTGCCGCGTGTACAGGGGCTGCAGCAGCCTCCCTTTGTCCAGCGCAGAGGAGTCTATGAGAGCGATC
capture probe for CapC11_MediatorPolycomb	19:3322564-3322634_Cpt1a	used for CapC11 (PolycombMediator)to capture the promoter of Cpt1a , which is RA72h_repressed	GATCCCCCTCCAGAAGCCACTCTGTCCGAGGTTCCAATCACTCCCCTATTGACACCTATTCGTTCTCAGC
capture probe for CapC11_MediatorPolycomb	19:3323465-3323535_Cpt1a	used for CapC11 (PolycombMediator)to capture the promoter of Cpt1a , which is RA72h_repressed	CCCGTAGGGTACGCGTGAGCCGCGCATTGGAGAAGCAGAGGGCACTCCCTCCCCCGCGCAGTGACGGATC
capture probe for CapC11_MediatorPolycomb	4:117891961-117892031_Dph2	used for CapC11 (PolycombMediator)to capture the promoter of Dph2 , which is RA72h_repressed	GATCCAAACCGTACGCTTCCAAATTCCCGGCTCTCCACTACACATGGACCTACGGAGATTACTTCCGGGT
capture probe for CapC11_MediatorPolycomb	4:117892148-117892218_Dph2	used for CapC11 (PolycombMediator)to capture the promoter of Dph2 , which is RA72h_repressed	AGGCCAGCCTGCCGGTGCCCTCTAATTTCTAAGTCACTAATTCAGTGTGAGCAGGCGCTATCTGCTGATC
capture probe for CapC11_MediatorPolycomb	19:8966971-8967041_Eef1g	used for CapC11 (PolycombMediator)to capture the promoter of Eef1g , which is RA72h_repressed	GATCGTCCAGAGTTATACTACGCAGGCGCCCGCTCTCTGCGCTCCAGGCTGCGGGCCCCACCCCTCGCTT
capture probe for CapC11_MediatorPolycomb	19:8967264-8967334_Eef1g	used for CapC11 (PolycombMediator)to capture the promoter of Eef1g , which is RA72h_repressed	ACCGCCATCCTTTGCCTGAGTGGGGCCAGTCGGCGCCAGGGGAGTTTCAGACCCAAGCCGCGAGCCGATC
capture probe for CapC11_MediatorPolycomb	16:21204054-21204124_Ephb3	used for CapC11 (PolycombMediator)to capture the promoter of Ephb3 , which is RA72h_repressed	GATCCCGTTTCCTTAGACCTAACATTGTGCTTCGAAAAGGTAGGTTCTTTCCCGGCAGGAATGCTTGTTA
capture probe for CapC11_MediatorPolycomb	16:21204777-21204847_Ephb3	used for CapC11 (PolycombMediator)to capture the promoter of Ephb3 , which is RA72h_repressed	GCAGAAGTGAGTACGTGAGCGGCGCAGCCAGATACCGGCTCCTACCCCGGACGGCGAGCGCACAAGGATC
capture probe for CapC11_MediatorPolycomb	6:56831984-56832054_Fkbp9	used for CapC11 (PolycombMediator)to capture the promoter of Fkbp9 , which is RA72h_repressed	GATCCTCTCCCGGCTTCTGGAGGCGGGGAAGGCAGAGGAATTCCCAGGCCGGTGGACGCCCCTCGGGCTG
capture probe for CapC11_MediatorPolycomb	6:56832250-56832320_Fkbp9	used for CapC11 (PolycombMediator)to capture the promoter of Fkbp9 , which is RA72h_repressed	GCTGCTGCTCTGGGTGACCGGGCAGGCAGCCCCGGTGTTGGGCCTGGCTGTGAGCTCGGAACTTCAGATC
capture probe for CapC11_MediatorPolycomb	2:146221279-146221349_Insm1	used for CapC11 (PolycombMediator)to capture the promoter of Insm1 , which is RA72h_repressed	GATCGAAAACGTGCTATGCCAACAGTTTCTCCAACTCGAGAGAAGCTTTCGAGGCCCGCCGGCAGGTTGA
capture probe for CapC11_MediatorPolycomb	2:146222945-146223015_Insm1	used for CapC11 (PolycombMediator)to capture the promoter of Insm1 , which is RA72h_repressed	GCCGAAGGCCATCCGCAAGCTGCACTTCGAGGACGAGGTGACCACGTCGCCGGTTCTGGGGCTCAAGATC
capture probe for CapC11_MediatorPolycomb	10:120201367-120201437_Irak3	used for CapC11 (PolycombMediator)to capture the promoter of Irak3 , which is RA72h_repressed	GATCCCGCAAAGCTCTCCCAGCAGTGCGGGCGGCAGGTCGAAGAGCAGCAACTGTGGCGACAGCGCGCCA
capture probe for CapC11_MediatorPolycomb	10:120201773-120201843_Irak3	used for CapC11 (PolycombMediator)to capture the promoter of Irak3 , which is RA72h_repressed	GGCTGGAATCCGGGAAAGCCGCCACCCCTCTGCTGCTCTGGGACGGGCGGCCTCCTGGCCACGATGGATC
capture probe for CapC11_MediatorPolycomb	8:72317488-72317558_Klf2	used for CapC11 (PolycombMediator)to capture the promoter of Klf2 , which is RA72h_repressed	GATCTCTCTACTTTGATGTTTTGTGGAAAGGACCTGTGGACAGTTGGGGCTGATGTTACAGACCAGTGTC
capture probe for CapC11_MediatorPolycomb	8:72319274-72319344_Klf2	used for CapC11 (PolycombMediator)to capture the promoter of Klf2 , which is RA72h_repressed	TGGGACAGGAGGTGGGTGCAGGGACTGAGGACACGCGCGCTGAAGGGATGCCGTGCACCGGGTGCAGATC
capture probe for CapC11_MediatorPolycomb	5:140607244-140607314_Lfng	used for CapC11 (PolycombMediator)to capture the promoter of Lfng , which is RA72h_repressed	GATCTCCCTAAAGGTTACGCCCCAAGGCTAGCAGCCAATTAGCGCGTGGAGGCGTGGCGGGCAGGGGAGG
capture probe for CapC11_MediatorPolycomb	5:140607532-140607602_Lfng	used for CapC11 (PolycombMediator)to capture the promoter of Lfng , which is RA72h_repressed	CGCGCGCTGCGTAGCCTGGCGGGCTCCTCTGGAGGAGCTCCGGCTTCAGGGTCCAGGGCGGCTGTGGATC
capture probe for CapC11_MediatorPolycomb	8:36248526-36248596_Lonrf1	used for CapC11 (PolycombMediator)to capture the promoter of Lonrf1 , which is RA72h_repressed	GATCCCCGCTCGCCCGGCCCCACACCGCAGCCCCGCATCACCTGCTCGCAGGGCGTCGCAGGCGGCGGCC
capture probe for CapC11_MediatorPolycomb	8:36249489-36249559_Lonrf1	used for CapC11 (PolycombMediator)to capture the promoter of Lonrf1 , which is RA72h_repressed	TCCTAGTTCACCAGAGCTGGCCGGCTGGTCCCGCCCTTTCTGAGCCCCTCCTGGAGAGGGACGTGAGATC
capture probe for CapC11_MediatorPolycomb	9:107289716-107289786_Mapkapk3	used for CapC11 (PolycombMediator)to capture the promoter of Mapkapk3 , which is RA72h_repressed	GATCCCTGGAGTCCGCTGAGGACCGGAGCCCTGGACCCAGAGTCTCGCCGCCCGCGTCCCACGTGACCCC
capture probe for CapC11_MediatorPolycomb	9:107289952-107290022_Mapkapk3	used for CapC11 (PolycombMediator)to capture the promoter of Mapkapk3 , which is RA72h_repressed	CAGCGCCCTGGGACACCGCTAGGAGCTCCTTCAACTGTTGTACCAGCCTCCTCGGATTTTATCTGTGATC
capture probe for CapC11_MediatorPolycomb	1:20819706-20819776_Mcm3	used for CapC11 (PolycombMediator)to capture the promoter of Mcm3 , which is RA72h_repressed	GATCAGTAGCAGTAATTATAAGAGGGAGTGATAAGAAAGAAATATGACCAAAATACATTATGTGTTTATG
capture probe for CapC11_MediatorPolycomb	1:20820871-20820941_Mcm3	used for CapC11 (PolycombMediator)to capture the promoter of Mcm3 , which is RA72h_repressed	TAAAGACAAATTTTATTCACGGAATCATGCTATTGCCTTTAACACAGCCTTGATTTGCTGTATCTTGATC
capture probe for CapC11_MediatorPolycomb	9:45041567-45041637_Mpzl2	used for CapC11 (PolycombMediator)to capture the promoter of Mpzl2 , which is RA72h_repressed	GATCACCCCTATCAGGCTTTTGGTTTGTGGGCAGGGAACTCACGCAAGTCAGGAAGCTTCCCATGGGGCT
capture probe for CapC11_MediatorPolycomb	9:45042825-45042895_Mpzl2	used for CapC11 (PolycombMediator)to capture the promoter of Mpzl2 , which is RA72h_repressed	CCATTGCCGCCCATTCTGTAAAGACAGAGCTCATGGCTTGAAGAAATCTCAAGGGCTCCGTTGGGAGATC
capture probe for CapC11_MediatorPolycomb	6:81965608-81965678_Mrpl19	used for CapC11 (PolycombMediator)to capture the promoter of Mrpl19 , which is RA72h_repressed	GATCTAGAGAGGGGCAGACCCGGAACCCGATTTCGTGCAGCCCAGCTATAAAGCGGGTATCAAAGTGTGC
capture probe for CapC11_MediatorPolycomb	6:81966079-81966149_Mrpl19	used for CapC11 (PolycombMediator)to capture the promoter of Mrpl19 , which is RA72h_repressed	TCCATAATTTGCAAAGTTACACTTCTCTACAGGGTTAGCAAGTTTGTACATTTCACTAAGTACTGTGATC
capture probe for CapC11_MediatorPolycomb	7:30422712-30422782_Nfkbid	used for CapC11 (PolycombMediator)to capture the promoter of Nfkbid , which is RA72h_repressed	GATCCCAAGACTTGGAGAGGAGCAACTCACCCTTTCCTGTGCTGAGGACTCTGGGCTTACGTTCTACCAT
capture probe for CapC11_MediatorPolycomb	7:30423999-30424069_Nfkbid	used for CapC11 (PolycombMediator)to capture the promoter of Nfkbid , which is RA72h_repressed	TCAGTAGCCCAGTAGTCCATGAATAGTGTCCTTCAAGCATCCAGGGTTTAAGACTCCAGGACTTCAGATC
capture probe for CapC11_MediatorPolycomb	14:55540202-55540272_Pck2	used for CapC11 (PolycombMediator)to capture the promoter of Pck2 , which is RA72h_repressed	GATCCCAAATTGAACTCCGGCCTCCAATGGCTTGAGGATGTGATGACTGTGGGGCGGAGGCTTCACCCAG
capture probe for CapC11_MediatorPolycomb	14:55541313-55541383_Pck2	used for CapC11 (PolycombMediator)to capture the promoter of Pck2 , which is RA72h_repressed	AGGAGAATTGGGGTGGGGCTGGGAGAAGCTGTGCTTCCCATAAGACAACTGGAGCCAATACCTGGGGATC
capture probe for CapC11_MediatorPolycomb	15:88861736-88861806_Pim3	used for CapC11 (PolycombMediator)to capture the promoter of Pim3 , which is RA72h_repressed	GATCTGAGCCTAGCTGATGGGCGAACACTCAAGGTGTGCTCCAGGGAGCTGAGGCTGGGTTGAGAGGTCT
capture probe for CapC11_MediatorPolycomb	15:88862510-88862580_Pim3	used for CapC11 (PolycombMediator)to capture the promoter of Pim3 , which is RA72h_repressed	TCGCGCGGCCACCGGGCAACTGCGCCGCGCGGCTGCCCCGCTGAGCGCTCGGCCTCGGGGCCGTGGGATC
capture probe for CapC11_MediatorPolycomb	4:124657114-124657184_Pou3f1	used for CapC11 (PolycombMediator)to capture the promoter of Pou3f1 , which is RA72h_repressed	GATCCTGGCCCGCAGGCAGAGGCGCAGCGCAGGGAAGAGTGCGGGGCTGAGTCTCTGCTCGGAACCCGAG
capture probe for CapC11_MediatorPolycomb	4:124658629-124658699_Pou3f1	used for CapC11 (PolycombMediator)to capture the promoter of Pou3f1 , which is RA72h_repressed	GCCGCTGCTCAACAAGTGGCTGGAGGAGACCGACTCGTCCAGCGGCAGCCCCACCAACCTGGACAAGATC
capture probe for CapC11_MediatorPolycomb	8:126971570-126971640_Rbm34	used for CapC11 (PolycombMediator)to capture the promoter of Rbm34 , which is RA72h_repressed	AGTCGGGGAAGGGTACACCTTTCCCGAAGTTTGACGTTTCAAAGTCGGCAGAAAACAAGTATTTGGGATC
capture probe for CapC11_MediatorPolycomb	8:126971088-126971158_Rbm34	used for CapC11 (PolycombMediator)to capture the promoter of Rbm34 , which is RA72h_repressed	GATCCGACTAGTCATGCGTTCCCTCTGGTTCCGGGTTCCGGCAGCCTCCGGGTTCCGACTACTTCCGTTC
capture probe for CapC11_MediatorPolycomb	15:8710163-8710233_Slc1a3	used for CapC11 (PolycombMediator)to capture the promoter of Slc1a3 , which is RA72h_repressed	GATCGACTGAATTTCAAACCCAGAGAGGACTGGGCTTGCATAGTTAGCACACGCCGGCTGCTCTCGGTCC
capture probe for CapC11_MediatorPolycomb	15:8710838-8710908_Slc1a3	used for CapC11 (PolycombMediator)to capture the promoter of Slc1a3 , which is RA72h_repressed	GCTCACACAACTGTTGTAGCACCCCACCCCTTTAGCATTGGGGACATAACTGAAATTTCTTGGAAGGATC
capture probe for CapC11_MediatorPolycomb	11:20332474-20332544_Slc1a4	used for CapC11 (PolycombMediator)to capture the promoter of Slc1a4 , which is RA72h_repressed	CGTTGCCCACCGCTCTAAGCGGTAACACTCAAGGAACTTGGAGAAAAGACCGGTTTCGAATGAATGGATC
capture probe for CapC11_MediatorPolycomb	11:20332257-20332327_Slc1a4	used for CapC11 (PolycombMediator)to capture the promoter of Slc1a4 , which is RA72h_repressed	GATCTGGGTGCGGGTGAGCTGCAGCCCCCTCAGCGCCGCGCCCATGCCGGCACCCACCAACACTCCCGAC
capture probe for CapC11_MediatorPolycomb	3:34648729-34648799_Sox2	used for CapC11 (PolycombMediator)to capture the promoter of Sox2 , which is RA72h_repressed	GATCGGCTAAAATTACCCTCTCGGGTCCTGGGCAGGCAAGATTCTTGAACCCCTACCCCCGCCCCCAGCC
capture probe for CapC11_MediatorPolycomb	3:34650213-34650283_Sox2	used for CapC11 (PolycombMediator)to capture the promoter of Sox2 , which is RA72h_repressed	TGTTTTTTCATCCCAATTGCACTTCGCCCGTCTCGAGCTCCGCTTCCCCCCAACTATTCTCCGCCAGATC
capture probe for CapC11_MediatorPolycomb	13:67780374-67780444_Zfp493	used for CapC11 (PolycombMediator)to capture the promoter of Zfp493 , which is RA72h_repressed	GTTGGTTCCATTTTCTTGGTAATGAACTGTTAGATTTATGAACTATTTTGAATAGAAGTCCTTCGCGATC
capture probe for CapC11_MediatorPolycomb	13:67779968-67780038_Zfp493	used for CapC11 (PolycombMediator)to capture the promoter of Zfp493 , which is RA72h_repressed	GATCCAGGTCAGAGCTGCGGAAAGGGCAATGGGGTCGGCTCTGAGAGTGACCGTTTTGCTTGCACGAGGC
capture probe for CapC11_MediatorPolycomb	2:114201242-114201312_Zfp770	used for CapC11 (PolycombMediator)to capture the promoter of Zfp770 , which is RA72h_repressed	GATCCCCAGGAACCTCGGCGGGACTTGGGCAGGCCTGACCCTCCCCGGGATTCGTTCCATCTCGCACGCA
capture probe for CapC11_MediatorPolycomb	2:114201433-114201503_Zfp770	used for CapC11 (PolycombMediator)to capture the promoter of Zfp770 , which is RA72h_repressed	GCTGAGTGCGCAAGCGCGGCGTTCAGGCGCGCTCTGAATGTGGTCCGTCCGGAAACATCCTCTCACGATC
