# Supplementary material for: Distinct roles for CKM–Mediator in controlling Polycomb-dependent chromosomal interactions and priming genes for induction
Source: Nat Struct Mol Biol. 2022 Oct 11;29(10):1000–10. doi: 10.1038/s41594-022-00840-5 (PMC9568430; doi:10.1038/s41594-022-00840-5)
Supplement: Source Data Extended Data Fig. 3 — Statistical Source Data [file 41594_2022_840_MOESM7_ESM.xlsx]

## Sheet: S3C
	TetO	30kb		Average	TetO	30kb		Stdev	TetO	30kb
GFP CncC rep1	0.0769465	0.0788361	CDK8	CCNC	1.13522	0.0647103	CDK8	CCNC	0.221386	0.000897017
GFP-TetR Med12 rep1	0.0505901	0.0292585		MED12	2.09947	0.0305612		MED12	0.440831	0.00899372
GFP Med1 rep1	0.0994421	0.0186459		MED1	0.274834	0.0214553		MED1	0.0308261	0.00280939
GFP CncC rep2	0.0616395	0.0880825
GFP-TetR Med12 rep2	0.0209051	0.0225614	PCGF2	CCNC	0.0737533	0.0342227	PCGF2	CCNC	0.00955432	0.0197933
GFP Med1 rep2	0.0614263	0.0164018		MED12	0.0704475	0.0389353		MED12	0.0131225	0.00642015
GFP-TetR CncC rep3	0.0405262	0.0275845		MED1	0.0465896	0.0223992		MED1	0.00601178	0.00406864
GFP-TetR Med12 rep3	0.0614263	0.000107008
			GFP	CCNC	0.0597041	0.0648344	GFP	CCNC	0.0149314	0.0266088
				MED12	0.0443072	0.017309		MED12	0.0171289	0.0124671
CDK8 CncC rep1	0.913831	0.0638133		MED1	0.0804342	0.0175238		MED1	0.0190079	0.00112202
CDK8 Med12 rep1	1.65864	0.0215675
CDK8 Med1 rep1	0.244008	0.0186459
CDK8 CncC rep2	1.3566	0.0656073
CDK8 Med12 rep2	2.5403	0.0395549
CDK8 MEd1 rep2	0.30566	0.0242647
Pcgf2-TetR Med12 rep1	0.0766803	0.0462309
Pcgf2-TetR CncC rep1	0.0856739	0.00749425
Pcgf2-TetR Med12 rep2	0.0824692	0.0306069
Pcgf2-TetR CncC rep2	0.0622838	0.040386
Pcgf2-TetR Med12 rep3	0.052193	0.0399683
Pcgf2-TetR CncC rep3	0.0733022	0.0547879
Pcgf2-TetR Med1 rep1	0.0520124	0.017337
Pcgf2-TetR Med1 rep2	0.049549	0.0225614
Pcgf2-TetR Med1 rep3	0.0382075	0.0272992

## Sheet: S3B
	TetO	30kb		Average	TetO	30kb		STDEV	TetO	30kb
CDK8 FS2 rep1	9.28563	0.0518325		CDK8 FS2	9.41616	0.0513872		CDK8 FS2	0.130527	0.000445225
CDK8 FS2 rep2	9.54669	0.050942		PCGF2 FS2	3.62161	0.0106025		PCGF2 FS2	0.406209	0.00111658
Pcgf2-TetR FS2 rep1	3.2154	0.0094859		GFP FS2	6.75934	0.0460271		GFP FS2	0.526021	0.00781956
Pcgf2-TetR FS2 rep2	4.02782	0.0117191
GFP-TetR FS2 rep1	6.23332	0.0382075
GFP-TetR FS2 rep2	7.28536	0.0538466
