# Supplementary material for: Distinct roles for CKM–Mediator in controlling Polycomb-dependent chromosomal interactions and priming genes for induction
Source: Nat Struct Mol Biol. 2022 Oct 11;29(10):1000–10. doi: 10.1038/s41594-022-00840-5 (PMC9568430; doi:10.1038/s41594-022-00840-5)
Supplement: Source Data Extended Data Fig. 4 — Statistical Source Data [file 41594_2022_840_MOESM9_ESM.xlsx]

## Sheet: 4E
	HoxB8	Hoxa4	Hoxa7	Nr2f1	sox9	Foxa2	Bmp7 cgi	Bmp7 body
ESC Ring1B UNT1	0.339142	0.530344	0.659754	0.364755	1.18509	0.243157	0.178002	0.0114776
ESC Ring1B UNT2	0.429272	0.626332	0.604997	0.598739	1.07549	0.271677	0.216129	0.00988847
ESC Ring1B UNT3	0.352321	0.5	0.332171	0.277392	0.876606	0.208044	0.176772	0.0099228
RA Ring1B UNT1	0.106211	0.059954	0.474671	0.231647	0.456916	0.351111	0.362236	0.0106353
RA Ring1B UNT2	0.0821839	0.115423	0.390935	0.153361	0.463294	0.284204	0.279322	0.0139848
RA Ring1B UNT3	0.0913831	0.222982	0.580352	0.227667	0.843816	0.331022	0.32197	0.017277
Average	HoxB8	HoxA4	Hoxa7	Nr2f1	Sox9	Foxa2	Bmp7	gene des
ESC Ring1B UNT	0.373578	0.552225	0.532307	0.413629	1.04573	0.240959	0.190301	0.0104296
RA Ring1B UNT	0.0941973	0.132786	0.481986	0.204225	0.588009	0.322113	0.321176	0.0139657
STD	HoxB8	Hoxa4	Hoxa7	Nr2f1	sox9	Foxa2	Bmp7	gene des
Ring1B UNT	0.0397469	0.0538458	0.143272	0.135665	0.127686	0.0260243	0.01827	0.000741157
RA Ring1B UNT	0.0120134	0.067679	0.077502	0.0360032	0.180902	0.0280318	0.0338541	0.00271153
